# Supplementary material for: ﻿Molecular phylogeny and morphology reveal two new entomopathogenic species of Ophiocordyceps (Ophiocordycipitaceae, Hypocreales) parasitic on termites from China
Source: MycoKeys. 2024 Mar 8;103:1–24. doi: 10.3897/mycokeys.103.116153 (PMC10943269; doi:10.3897/mycokeys.103.116153)
Supplement: XML Treatment for Ophiocordyceps longistipes [file mycokeys.103.116153-treatment1.xml]

<!DOCTYPE tp:taxon-treatment
  PUBLIC "-//TaxonX//DTD Taxonomic Treatment Publishing DTD v0 20100105//EN" "tax-treatment-NSO.dtd">
<tp:taxon-treatment xmlns:tp="http://www.plazi.org/taxpub"><tp:treatment-meta><kwd-group><label>Taxon classification</label><kwd>
                <named-content content-type="kingdom">Fungi</named-content>
              </kwd><kwd>
                <named-content content-type="order">Hypocreales</named-content>
              </kwd><kwd>
                <named-content content-type="family">Ophiocordycipitaceae</named-content>
              </kwd></kwd-group><mixed-citation publication-type="journal"><person-group><name><surname>Fan</surname><given-names>Qi</given-names></name><name><surname>Yang</surname><given-names>Tao</given-names></name><name><surname>Li</surname><given-names>Hui</given-names></name><name><surname>Wang</surname><given-names>Xue-Mei</given-names></name><name><surname>Liao</surname><given-names>He-Fa</given-names></name><name><surname>Shen</surname><given-names>Pei-Hong</given-names></name><name><surname>Yang</surname><given-names>Zhu-Liang</given-names></name><name><surname>Zeng</surname><given-names>Wen-Bo</given-names></name><name><surname>Wang</surname><given-names>Yuan-Bing</given-names></name></person-group><article-title>﻿Molecular phylogeny and morphology reveal two new entomopathogenic species of <italic><tp:taxon-name><tp:taxon-name-part taxon-name-part-type="genus" reg="Ophiocordyceps">Ophiocordyceps</tp:taxon-name-part></tp:taxon-name></italic> (<tp:taxon-name><tp:taxon-name-part taxon-name-part-type="family">Ophiocordycipitaceae</tp:taxon-name-part></tp:taxon-name>, <tp:taxon-name><tp:taxon-name-part taxon-name-part-type="order">Hypocreales</tp:taxon-name-part></tp:taxon-name>) parasitic on termites from China</article-title><source>MycoKeys</source><day>08</day><month>03</month><year>2024</year><volume>103</volume><fpage>1</fpage><lpage>24</lpage><pub-id pub-id-type="doi">10.3897/mycokeys.103.116153</pub-id></mixed-citation></tp:treatment-meta><tp:nomenclature><label>﻿</label><tp:taxon-name>
              <object-id xmlns:xlink="http://www.w3.org/1999/xlink" content-type="arpha" xlink:type="simple">CBABB789-0E59-5460-8EFB-97C7F203A012</object-id>
              <tp:taxon-name-part taxon-name-part-type="genus" reg="Ophiocordyceps">Ophiocordyceps</tp:taxon-name-part>
              <tp:taxon-name-part taxon-name-part-type="species" reg="longistipes">longistipes</tp:taxon-name-part>
              <object-id xmlns:xlink="http://www.w3.org/1999/xlink" xlink:type="simple">Index Fungorum: IF901029</object-id>
            </tp:taxon-name><tp:taxon-authority>Y.B. Wang, T. Yang, Q. Fan &amp; Zhu L. Yang</tp:taxon-authority><tp:taxon-status xmlns:xlink="http://www.w3.org/1999/xlink" xlink:type="simple">sp. nov.</tp:taxon-status><xref ref-type="fig" rid="F2">Fig. 2</xref></tp:nomenclature><tp:treatment-sec sec-type="etymology" id="SECID0ETODK"><title>Etymology.</title><p>Referring to the long stipe of stromata.</p></tp:treatment-sec><tp:treatment-sec sec-type="material" id="SECID0EYODK"><title>Type.</title><p><bold><italic>Holotype</italic></bold>: China, Yunnan Province, Ruili City, <named-content xmlns:xlink="http://www.w3.org/1999/xlink" content-type="dwc:verbatimCoordinates" xlink:type="simple"><named-content content-type="geo-json" specific-use="{&#34;type&#34;:&#34;Point&#34;,&#34;coordinates&#34;:[97.855500,26.017833]}" id="NCID0EGPDK" xlink:type="simple">26°1.07'N, 97°51.33'E</named-content></named-content>, alt. 1140 m, on a termite buried in soil, 2 July 2022, Tao Yang (holotype HKAS 126185, ex-type culture <abbrev xmlns:xlink="http://www.w3.org/1999/xlink" xlink:title="Kunming Institute of Botany Culture Collection" id="ABBRID0ELPDK" xlink:type="simple">KUNCC</abbrev> 5224). Ex-type sequences (<abbrev xmlns:xlink="http://www.w3.org/1999/xlink" xlink:title="internal transcribed spacer" id="ABBRID0EPPDK" xlink:type="simple">ITS</abbrev>: <ext-link xmlns:xlink="http://www.w3.org/1999/xlink" ext-link-type="gen" xlink:href="OR015962" xlink:type="simple">OR015962</ext-link>, <abbrev xmlns:xlink="http://www.w3.org/1999/xlink" xlink:title="nuclear ribosomal large subunits" id="ABBRID0EYPDK" xlink:type="simple">nrLSU</abbrev>: <ext-link xmlns:xlink="http://www.w3.org/1999/xlink" ext-link-type="gen" xlink:href="OR015967" xlink:type="simple">OR015967</ext-link>, <abbrev xmlns:xlink="http://www.w3.org/1999/xlink" xlink:title="nuclear ribosomal small subunits" id="ABBRID0EBQDK" xlink:type="simple">nrSSU</abbrev>: <ext-link xmlns:xlink="http://www.w3.org/1999/xlink" ext-link-type="gen" xlink:href="OR082949" xlink:type="simple">OR082949</ext-link>, <italic>tef-1α</italic>: <ext-link xmlns:xlink="http://www.w3.org/1999/xlink" ext-link-type="gen" xlink:href="OR030530" xlink:type="simple">OR030530</ext-link>, <italic>rpb1</italic>: <ext-link xmlns:xlink="http://www.w3.org/1999/xlink" ext-link-type="gen" xlink:href="OR062224" xlink:type="simple">OR062224</ext-link>, <italic>rpb2</italic>: <ext-link xmlns:xlink="http://www.w3.org/1999/xlink" ext-link-type="gen" xlink:href="OR113082" xlink:type="simple">OR113082</ext-link>).</p></tp:treatment-sec><tp:treatment-sec sec-type="description" id="SECID0E6QDK"><title>Description.</title><p>Stromata arising from the back of termites buried in soil, solitary, unbranched, cylindrical, flexible, leathery, 17–24 cm long, 0.5–1.0 mm wide, grayish white to yellowish brown. Fertile parts cylindrical, yellowish brown, 3–5.5 cm long, generating toward the upper part of stromata, covered by a spinous surface, with a sterile tip of 11–28 × 0.5–1.0 mm. Perithecia superficial, pale yellow at early stage, brown at maturity, pyramidal to oval, densely distributed in the upper of stromata, arranged in a disordered manner, 390–420 × 295–350 µm. Asci 8-spored, filiform, hyaline, 160–195 × 4.5–6.5 µm, with hemispheric apical cap. Ascospores whole, hyaline, filiform, tapering at both ends, 70–85 × 3.5–4.5 µm, multiseptate, septa 4.5–13.8 μm long.</p></tp:treatment-sec><tp:treatment-sec sec-type="Anamorph" id="SECID0EERDK"><title>Anamorph.</title><p>hirsutella-like. Colonies on <abbrev xmlns:xlink="http://www.w3.org/1999/xlink" xlink:title="potato dextrose agar" id="ABBRID0EKRDK" xlink:type="simple">PDA</abbrev> growing very slowly, reaching 3–3.5 cm diam after six weeks at 25 °C, felty, irregularly convex, cream, reverse pale brown to dark brown. Hyphae hyaline, branched, septate, smooth-walled, 2–3 µm wide. Conidiogenous cells arising from aerial mycelia, monophialidic or rarely polyphialidic, on hyphae laterally or terminally, hyaline, smooth, flask-shaped, 29–60 μm long, with a swollen base, 4–4.5 μm wide, tapering sharply into a thin neck, 0.5–0.8 μm wide. Conidia borne directly on the tip of phialides, hyaline, one-celled, solitary, smooth-walled, citriform or oval, 7–10 × 4.5–7 µm, with a mucous sheath.</p><fig id="F2" position="float" orientation="portrait"><object-id xmlns:xlink="http://www.w3.org/1999/xlink" content-type="doi" xlink:type="simple">10.3897/mycokeys.103.116153.figure2</object-id><object-id xmlns:xlink="http://www.w3.org/1999/xlink" content-type="arpha" xlink:type="simple">58CCFF53-D3C3-589D-B406-F3D78F130211</object-id><label>Figure 2.</label><caption><p><italic><tp:taxon-name><tp:taxon-name-part taxon-name-part-type="genus" reg="Ophiocordyceps">Ophiocordyceps</tp:taxon-name-part><tp:taxon-name-part taxon-name-part-type="species" reg="longistipes">longistipes</tp:taxon-name-part></tp:taxon-name></italic><bold>A, B</bold> stromata of fungus arising from termites <bold>C</bold> fertile part <bold>D</bold> perithecia <bold>E</bold> colony on <abbrev xmlns:xlink="http://www.w3.org/1999/xlink" xlink:title="potato dextrose agar" id="ABBRID0EJSDK" xlink:type="simple">PDA</abbrev> (obverse and reverse) <bold>F, G</bold> ascospores <bold>H, I</bold> asci <bold>J–L</bold> conidiogenous cells and conidia. Scale bars: 1 cm (<bold>A, B, E</bold>); 2 mm (<bold>C</bold>); 100 µm (<bold>D</bold>); 20 µm (<bold>F–L</bold>).</p></caption><graphic xmlns:xlink="http://www.w3.org/1999/xlink" xlink:href="mycokeys-103-001-g002.jpg" position="float" orientation="portrait" xlink:type="simple" id="oo_998590.jpg"><uri content-type="original_file" xlink:type="simple">https://binary.pensoft.net/fig/998590</uri></graphic></fig></tp:treatment-sec><tp:treatment-sec sec-type="material" id="SECID0EATDK"><title>Additional specimens examined.</title><p>China, Yunnan Province, Ruili City, <named-content xmlns:xlink="http://www.w3.org/1999/xlink" content-type="dwc:verbatimCoordinates" xlink:type="simple"><named-content content-type="geo-json" specific-use="{&#34;type&#34;:&#34;Point&#34;,&#34;coordinates&#34;:[97.855500,26.017833]}" id="NCID0EJTDK" xlink:type="simple">26°1.07'N, 97°51.33'E</named-content></named-content>, alt. 1140 m, on a termite buried in soil, 2 July 2022, Tao Yang (HKAS 126186), sequences (<abbrev xmlns:xlink="http://www.w3.org/1999/xlink" xlink:title="internal transcribed spacer" id="ABBRID0EOTDK" xlink:type="simple">ITS</abbrev>: <ext-link xmlns:xlink="http://www.w3.org/1999/xlink" ext-link-type="gen" xlink:href="OR015960" xlink:type="simple">OR015960</ext-link>, <abbrev xmlns:xlink="http://www.w3.org/1999/xlink" xlink:title="nuclear ribosomal large subunits" id="ABBRID0EXTDK" xlink:type="simple">nrLSU</abbrev>: <ext-link xmlns:xlink="http://www.w3.org/1999/xlink" ext-link-type="gen" xlink:href="OR015966" xlink:type="simple">OR015966</ext-link>, <abbrev xmlns:xlink="http://www.w3.org/1999/xlink" xlink:title="nuclear ribosomal small subunits" id="ABBRID0EAUDK" xlink:type="simple">nrSSU</abbrev>: <ext-link xmlns:xlink="http://www.w3.org/1999/xlink" ext-link-type="gen" xlink:href="OR082947" xlink:type="simple">OR082947</ext-link>, <italic>tef-1α</italic>: <ext-link xmlns:xlink="http://www.w3.org/1999/xlink" ext-link-type="gen" xlink:href="OR030531" xlink:type="simple">OR030531</ext-link>, <italic>rpb1</italic>: <ext-link xmlns:xlink="http://www.w3.org/1999/xlink" ext-link-type="gen" xlink:href="OR062225" xlink:type="simple">OR062225</ext-link>). <italic>Ibid.</italic>, (HKAS 126187), sequences (<abbrev xmlns:xlink="http://www.w3.org/1999/xlink" xlink:title="internal transcribed spacer" id="ABBRID0EZUDK" xlink:type="simple">ITS</abbrev>: <ext-link xmlns:xlink="http://www.w3.org/1999/xlink" ext-link-type="gen" xlink:href="OR015961" xlink:type="simple">OR015961</ext-link>, <abbrev xmlns:xlink="http://www.w3.org/1999/xlink" xlink:title="nuclear ribosomal large subunits" id="ABBRID0ECVDK" xlink:type="simple">nrLSU</abbrev>: <ext-link xmlns:xlink="http://www.w3.org/1999/xlink" ext-link-type="gen" xlink:href="OR015965" xlink:type="simple">OR015965</ext-link>, <abbrev xmlns:xlink="http://www.w3.org/1999/xlink" xlink:title="nuclear ribosomal small subunits" id="ABBRID0ELVDK" xlink:type="simple">nrSSU</abbrev>: <ext-link xmlns:xlink="http://www.w3.org/1999/xlink" ext-link-type="gen" xlink:href="OR082948" xlink:type="simple">OR082948</ext-link>, <italic>tef-1α</italic>: <ext-link xmlns:xlink="http://www.w3.org/1999/xlink" ext-link-type="gen" xlink:href="OR030529" xlink:type="simple">OR030529</ext-link>, <italic>rpb1</italic>: <ext-link xmlns:xlink="http://www.w3.org/1999/xlink" ext-link-type="gen" xlink:href="OR062223" xlink:type="simple">OR062223</ext-link>).</p></tp:treatment-sec><tp:treatment-sec sec-type="habitat" id="SECID0ECWDK"><title>Habitat and ecology.</title><p>Parasitic on termites buried in soil of the subtropical evergreen broad-leaved forests, emerging from fallen leaves on the forest floor.</p></tp:treatment-sec><tp:treatment-sec sec-type="distribution" id="SECID0EHWDK"><title>Known distribution.</title><p>Ruili City, Yunnan Province, China.</p></tp:treatment-sec><tp:treatment-sec sec-type="notes" id="SECID0EMWDK"><title>Notes.</title><p><italic><tp:taxon-name><tp:taxon-name-part taxon-name-part-type="genus" reg="Ophiocordyceps">Ophiocordyceps</tp:taxon-name-part><tp:taxon-name-part taxon-name-part-type="species" reg="longistipes">longistipes</tp:taxon-name-part></tp:taxon-name></italic> is characterized by solitary stromata, superficial and pyramidal to oval perithecia, filiform asci, and filiform ascospores, hirsutella-like anamorph with monophialidic or rarely polyphialidic, flask-shaped conidiogenous cells, and citriform or oval conidia embedded in a mucous sheath. Phylogenetically, all specimens of <italic><tp:taxon-name><tp:taxon-name-part taxon-name-part-type="genus" reg="Ophiocordyceps">O.</tp:taxon-name-part><tp:taxon-name-part taxon-name-part-type="species" reg="longistipes">longistipes</tp:taxon-name-part></tp:taxon-name></italic> are clustered in the <italic><tp:taxon-name><tp:taxon-name-part taxon-name-part-type="genus" reg="Hirsutella">H.</tp:taxon-name-part><tp:taxon-name-part taxon-name-part-type="species" reg="thompsonii">thompsonii</tp:taxon-name-part></tp:taxon-name></italic> subclade of <italic><tp:taxon-name><tp:taxon-name-part taxon-name-part-type="genus" reg="Hirsutella">Hirsutella</tp:taxon-name-part></tp:taxon-name></italic> lineages and form a monophyletic clade, which is placed sister to <italic><tp:taxon-name><tp:taxon-name-part taxon-name-part-type="genus" reg="Ophiocordyceps">O.</tp:taxon-name-part><tp:taxon-name-part taxon-name-part-type="species" reg="fusiformis">fusiformis</tp:taxon-name-part></tp:taxon-name></italic> with maximum support (Fig. <xref ref-type="fig" rid="F1">1</xref>). However, <italic><tp:taxon-name><tp:taxon-name-part taxon-name-part-type="genus" reg="Ophiocordyceps">O.</tp:taxon-name-part><tp:taxon-name-part taxon-name-part-type="species" reg="longistipes">longistipes</tp:taxon-name-part></tp:taxon-name></italic> exhibits significant morphological differences from <italic><tp:taxon-name><tp:taxon-name-part taxon-name-part-type="genus" reg="Ophiocordyceps">O.</tp:taxon-name-part><tp:taxon-name-part taxon-name-part-type="species" reg="fusiformis">fusiformis</tp:taxon-name-part></tp:taxon-name></italic> in its both teleomorph and anamorph. For the teleomorph, <italic><tp:taxon-name><tp:taxon-name-part taxon-name-part-type="genus" reg="Ophiocordyceps">O.</tp:taxon-name-part><tp:taxon-name-part taxon-name-part-type="species" reg="longistipes">longistipes</tp:taxon-name-part></tp:taxon-name></italic> produce longer stromata of 17–24 cm (up to 6 cm long for <italic><tp:taxon-name><tp:taxon-name-part taxon-name-part-type="genus" reg="Ophiocordyceps">O.</tp:taxon-name-part><tp:taxon-name-part taxon-name-part-type="species" reg="fusiformis">fusiformis</tp:taxon-name-part></tp:taxon-name></italic>), larger perithecia of 390–420 × 295–350 µm (300–360 × 180–270 µm for <italic><tp:taxon-name><tp:taxon-name-part taxon-name-part-type="genus" reg="Ophiocordyceps">O.</tp:taxon-name-part><tp:taxon-name-part taxon-name-part-type="species" reg="fusiformis">fusiformis</tp:taxon-name-part></tp:taxon-name></italic>). For the anamorph, <italic><tp:taxon-name><tp:taxon-name-part taxon-name-part-type="genus" reg="Ophiocordyceps">O.</tp:taxon-name-part><tp:taxon-name-part taxon-name-part-type="species" reg="longistipes">longistipes</tp:taxon-name-part></tp:taxon-name></italic> possess both monophialidic and polyphialidic conidiogenous cells, but <italic><tp:taxon-name><tp:taxon-name-part taxon-name-part-type="genus" reg="Ophiocordyceps">O.</tp:taxon-name-part><tp:taxon-name-part taxon-name-part-type="species" reg="fusiformis">fusiformis</tp:taxon-name-part></tp:taxon-name></italic> is only monophialidic. Moreover, <italic><tp:taxon-name><tp:taxon-name-part taxon-name-part-type="genus" reg="Ophiocordyceps">O.</tp:taxon-name-part><tp:taxon-name-part taxon-name-part-type="species" reg="longistipes">longistipes</tp:taxon-name-part></tp:taxon-name></italic> produces oval conidia, while <italic><tp:taxon-name><tp:taxon-name-part taxon-name-part-type="genus" reg="Ophiocordyceps">O.</tp:taxon-name-part><tp:taxon-name-part taxon-name-part-type="species" reg="fusiformis">fusiformis</tp:taxon-name-part></tp:taxon-name></italic> produces narrower fusiform conidia (Table <xref ref-type="table" rid="T3">3</xref>).</p><table-wrap id="T3" position="float" orientation="portrait"><label>Table 3.</label><caption><p>Morphological comparison between <italic><tp:taxon-name><tp:taxon-name-part taxon-name-part-type="genus" reg="Ophiocordyceps">Ophiocordyceps</tp:taxon-name-part></tp:taxon-name></italic> species parasitic on termites.</p></caption><table id="TID0ESBBM" rules="all"><tbody><tr><th rowspan="1" colspan="1">Species</th><th rowspan="1" colspan="1">Host</th><th rowspan="1" colspan="1">Stromata (cm)</th><th rowspan="1" colspan="1">Perithecia (µm)</th><th rowspan="1" colspan="1">Asci (µm)</th><th rowspan="1" colspan="1">Ascospore (µm)</th><th rowspan="1" colspan="1">Conidiogenous cells (µm)</th><th rowspan="1" colspan="1">Conidia (µm)</th><th rowspan="1" colspan="1">Reference</th></tr><tr><td rowspan="1" colspan="1">
                      <italic>
                        <tp:taxon-name><tp:taxon-name-part taxon-name-part-type="genus" reg="Ophiocordyceps">O.</tp:taxon-name-part><tp:taxon-name-part taxon-name-part-type="species" reg="asiatica">asiatica</tp:taxon-name-part></tp:taxon-name>
                      </italic>
                    </td><td rowspan="1" colspan="1">Termites</td><td rowspan="1" colspan="1">Solitary, simple, filiform, orange brown, up to 15 long</td><td rowspan="1" colspan="1">Superficial, globose to subglobose, 240–320 × 180–260</td><td rowspan="1" colspan="1">Filiform, 92.5–175 × 5–6.3</td><td rowspan="1" colspan="1">Filiform, septate, whole, 80–132.5 × 1–2</td><td rowspan="1" colspan="1">Monophialidic or rarely polyphialidic, 15–20 × 2–3</td><td rowspan="1" colspan="1">Fusiform, 7–9 × 2–3</td><td rowspan="1" colspan="1">(<xref ref-type="bibr" rid="B61">Tasanathai et al. 2019</xref>)</td></tr><tr><td rowspan="1" colspan="1">
                      <italic>
                        <tp:taxon-name><tp:taxon-name-part taxon-name-part-type="genus" reg="Ophiocordyceps">O.</tp:taxon-name-part><tp:taxon-name-part taxon-name-part-type="species" reg="bispora">bispora</tp:taxon-name-part></tp:taxon-name>
                      </italic>
                    </td><td rowspan="1" colspan="1">Termites</td><td rowspan="1" colspan="1">Multiple (20–30), simple or branched, clavate</td><td rowspan="1" colspan="1">Immersed, globose, 300–375 × 375</td><td rowspan="1" colspan="1">Clavate, 162–163 × 58–61</td><td rowspan="1" colspan="1">Elliptical closely appressed, septate, 95–105 × 34–35.4</td><td rowspan="1" colspan="1"/><td rowspan="1" colspan="1"/><td rowspan="1" colspan="1">(<xref ref-type="bibr" rid="B8">Blackwell and Gilbertson 1984</xref>; <xref ref-type="bibr" rid="B36">Ochiel et al. 1997</xref>)</td></tr><tr><td rowspan="1" colspan="1">
                      <italic>
                        <tp:taxon-name><tp:taxon-name-part taxon-name-part-type="genus" reg="Ophiocordyceps">O.</tp:taxon-name-part><tp:taxon-name-part taxon-name-part-type="species" reg="brunneirubra">brunneirubra</tp:taxon-name-part></tp:taxon-name>
                      </italic>
                    </td><td rowspan="1" colspan="1">Termites</td><td rowspan="1" colspan="1">Solitary, simple or branched, narrowly clavate, orange brown to red brown, 9.5 long</td><td rowspan="1" colspan="1">Immersed, ovoid, 300–400 × 130–200</td><td rowspan="1" colspan="1">Cylindrical, 155–225 × 4.5–8</td><td rowspan="1" colspan="1">Filiform, septate, whole, 156.5–197.5 × 2–3</td><td rowspan="1" colspan="1">Monophialidic, 32–50 × 2–3</td><td rowspan="1" colspan="1">Fusiform, 12–17 × 2–4</td><td rowspan="1" colspan="1">(<xref ref-type="bibr" rid="B61">Tasanathai et al. 2019</xref>)</td></tr><tr><td rowspan="1" colspan="1">
                      <italic>
                        <tp:taxon-name><tp:taxon-name-part taxon-name-part-type="genus" reg="Ophiocordyceps">O.</tp:taxon-name-part><tp:taxon-name-part taxon-name-part-type="species" reg="communis">communis</tp:taxon-name-part></tp:taxon-name>
                      </italic>
                    </td><td rowspan="1" colspan="1">Termites</td><td rowspan="1" colspan="1">Solitary, simple, filiform, base whitish-grey, upper part yellow-brown, 5–13 long</td><td rowspan="1" colspan="1">Superficial, 285–675 × 195–390</td><td rowspan="1" colspan="1">Filiform, 215–250 × 15</td><td rowspan="1" colspan="1">Filiform, septate, whole, 100–180 × 5–6</td><td rowspan="1" colspan="1">Monophialidic or rarely polyphialidic, 10–14 × 2.7–3.3</td><td rowspan="1" colspan="1">Almond-shaped, 7–9 × 2.5–3</td><td rowspan="1" colspan="1">(<xref ref-type="bibr" rid="B56">Sung et al. 2007a</xref>)</td></tr><tr><td rowspan="1" colspan="1">
                      <italic>
                        <tp:taxon-name><tp:taxon-name-part taxon-name-part-type="genus" reg="Ophiocordyceps">O.</tp:taxon-name-part><tp:taxon-name-part taxon-name-part-type="species" reg="fusiformis">fusiformis</tp:taxon-name-part></tp:taxon-name>
                      </italic>
                    </td><td rowspan="1" colspan="1">Termite</td><td rowspan="1" colspan="1">Solitary, simple, cylindrical, brown, up to 6 long</td><td rowspan="1" colspan="1">Superficial, ovoid, 300–360 × 180–270</td><td rowspan="1" colspan="1">Cylindrical, 141–227 × 7–15</td><td rowspan="1" colspan="1">Cylindrical, septate, whole, 36–78 × 5–6.5</td><td rowspan="1" colspan="1">Monophialidic, 9–24 × 2–4</td><td rowspan="1" colspan="1">Fusiform, 6–18 × 2–4</td><td rowspan="1" colspan="1">(<xref ref-type="bibr" rid="B63">Tasanathai et al. 2022</xref>)</td></tr><tr><td rowspan="1" colspan="1">
                      <italic>
                        <tp:taxon-name><tp:taxon-name-part taxon-name-part-type="genus" reg="Ophiocordyceps">O.</tp:taxon-name-part><tp:taxon-name-part taxon-name-part-type="species" reg="globosa">globosa</tp:taxon-name-part></tp:taxon-name>
                      </italic>
                    </td><td rowspan="1" colspan="1">Termites</td><td rowspan="1" colspan="1">Solitary, simple, cylindrical, brown, up to 8 long</td><td rowspan="1" colspan="1">Pseudo-immersed, ovoid, 190–245 × 120–190</td><td rowspan="1" colspan="1">Filiform, 100–157 × 7–13</td><td rowspan="1" colspan="1">Filiform, septate, whole, 58–118 × 2–3</td><td rowspan="1" colspan="1">Monophialidic or polyphialidic, 9–15 × 3–5</td><td rowspan="1" colspan="1">Globose, 2–4</td><td rowspan="1" colspan="1">(<xref ref-type="bibr" rid="B63">Tasanathai et al. 2022</xref>)</td></tr><tr><td rowspan="1" colspan="1">
                      <bold>
                        <italic>
                          <tp:taxon-name><tp:taxon-name-part taxon-name-part-type="genus" reg="Ophiocordyceps">O.</tp:taxon-name-part><tp:taxon-name-part taxon-name-part-type="species" reg="globiperitheciata">globiperitheciata</tp:taxon-name-part></tp:taxon-name>
                        </italic>
                      </bold>
                    </td><td rowspan="1" colspan="1">
                      <bold>Termites</bold>
                    </td><td rowspan="1" colspan="1">
                      <bold>Multiple (2–5), unbifurcated, clavate, base brown, tip gray, 8–15 long</bold>
                    </td><td rowspan="1" colspan="1">
                      <bold>Superficial, subglobose, 240–295 × 215–280</bold>
                    </td><td rowspan="1" colspan="1">
                      <bold>Filiform, 135–170 × 8.5–13.5</bold>
                    </td><td rowspan="1" colspan="1">
                      <bold>Filiform, septate, whole, 85–110 × 3.5–4.5</bold>
                    </td><td rowspan="1" colspan="1"/><td rowspan="1" colspan="1"/><td rowspan="1" colspan="1">
                      <bold>This study</bold>
                    </td></tr><tr><td rowspan="1" colspan="1">
                      <italic>
                        <tp:taxon-name><tp:taxon-name-part taxon-name-part-type="genus" reg="Ophiocordyceps">O.</tp:taxon-name-part><tp:taxon-name-part taxon-name-part-type="species" reg="isopterae">isopterae</tp:taxon-name-part></tp:taxon-name>
                      </italic>
                    </td><td rowspan="1" colspan="1">Termites</td><td rowspan="1" colspan="1">Solitary, simple, cylindrical, brown, up to 10 long</td><td rowspan="1" colspan="1">Superficial, ovoid, 270–320 × 140–180</td><td rowspan="1" colspan="1">Filiform, 81–137 × 5–9</td><td rowspan="1" colspan="1">Filiform, septate, whole, 55–78 × 2–2.5</td><td rowspan="1" colspan="1">Monophialidic, 14–28 × 2–4</td><td rowspan="1" colspan="1">Fusiform, 6–11 × 1.5–3</td><td rowspan="1" colspan="1">(<xref ref-type="bibr" rid="B63">Tasanathai et al. 2022</xref>)</td></tr><tr><td rowspan="1" colspan="1">
                      <italic>
                        <tp:taxon-name><tp:taxon-name-part taxon-name-part-type="genus" reg="Ophiocordyceps">O.</tp:taxon-name-part><tp:taxon-name-part taxon-name-part-type="species" reg="khokpasiensis">khokpasiensis</tp:taxon-name-part></tp:taxon-name>
                      </italic>
                    </td><td rowspan="1" colspan="1">Termites</td><td rowspan="1" colspan="1">Solitary, simple, cylindrical, brown, 16 long</td><td rowspan="1" colspan="1">Pseudo-immersed, subglobose, 200–250 × 120–200</td><td rowspan="1" colspan="1">Filiform, 62.5–125 × 4–5</td><td rowspan="1" colspan="1">Filiform, whole, 46–90 × 2–3</td><td rowspan="1" colspan="1">Monophialidic or polyphialidic, 15–28 × 3–5</td><td rowspan="1" colspan="1">Globose to oval, 4–6 × 2.5–4</td><td rowspan="1" colspan="1">(<xref ref-type="bibr" rid="B24">Khonsanit et al. 2019</xref>)</td></tr><tr><td rowspan="1" colspan="1">
                      <italic>
                        <tp:taxon-name><tp:taxon-name-part taxon-name-part-type="genus" reg="Ophiocordyceps">O.</tp:taxon-name-part><tp:taxon-name-part taxon-name-part-type="species" reg="koningsbergeri">koningsbergeri</tp:taxon-name-part></tp:taxon-name>
                      </italic>
                    </td><td rowspan="1" colspan="1">Termites</td><td rowspan="1" colspan="1">Solitary, filiform, gray-white, 8–10 long</td><td rowspan="1" colspan="1">Immersed, 450 × 90</td><td rowspan="1" colspan="1">Cylindrica, 180–200 × 4–5</td><td rowspan="1" colspan="1">Filiform, whole, 150 × 1</td><td rowspan="1" colspan="1"/><td rowspan="1" colspan="1"/><td rowspan="1" colspan="1">(<xref ref-type="bibr" rid="B39">Penzig and Saccardo 1904</xref>)</td></tr><tr><td rowspan="1" colspan="1">
                      <bold>
                        <italic>
                          <tp:taxon-name><tp:taxon-name-part taxon-name-part-type="genus" reg="Ophiocordyceps">O.</tp:taxon-name-part><tp:taxon-name-part taxon-name-part-type="species" reg="longistipes">longistipes</tp:taxon-name-part></tp:taxon-name>
                        </italic>
                      </bold>
                    </td><td rowspan="1" colspan="1">
                      <bold>Termites</bold>
                    </td><td rowspan="1" colspan="1">
                      <bold>Solitary, unbifurcated, cylindrical, grayish white to yellowish brown, 17–24 long</bold>
                    </td><td rowspan="1" colspan="1">
                      <bold>Superficial, pyramidal to oval, 390–420 × 295–350</bold>
                    </td><td rowspan="1" colspan="1">
                      <bold>Filiform, 160–195 × 4.5–6.5</bold>
                    </td><td rowspan="1" colspan="1">
                      <bold>Filiform, septate, whole, 70–85 × 3.5–4.5</bold>
                    </td><td rowspan="1" colspan="1">
                      <bold>Monophialidic or rarely polyphialidic, on hyphae laterally or terminally, 29–60 long, with a swollen base, 4–4.5 wide, tapering sharply into a thin neck, 0.5–0.8 wide.</bold>
                    </td><td rowspan="1" colspan="1">
                      <bold>Citriform or oval, 7–10 × 4.5–7</bold>
                    </td><td rowspan="1" colspan="1">
                      <bold>This study</bold>
                    </td></tr><tr><td rowspan="1" colspan="1">
                      <italic>
                        <tp:taxon-name><tp:taxon-name-part taxon-name-part-type="genus" reg="Ophiocordyceps">O.</tp:taxon-name-part><tp:taxon-name-part taxon-name-part-type="species" reg="mosingtoensis">mosingtoensis</tp:taxon-name-part></tp:taxon-name>
                      </italic>
                    </td><td rowspan="1" colspan="1">Termites</td><td rowspan="1" colspan="1">Solitary, simple, cylindrical, brown to grey, 11 long</td><td rowspan="1" colspan="1">Pseudo-immersed, ovoid, 400–500 × 200–300</td><td rowspan="1" colspan="1">Filiform, 187.5–287.5 × 4.5–7.5</td><td rowspan="1" colspan="1">Filiform, septate, whole, 230–315 × 1.5–3</td><td rowspan="1" colspan="1">Monophialidic, 10–17 × 2–3</td><td rowspan="1" colspan="1">Oval, 3–5 × 2–3</td><td rowspan="1" colspan="1">(<xref ref-type="bibr" rid="B61">Tasanathai et al. 2019</xref>)</td></tr><tr><td rowspan="1" colspan="1">
                      <italic>
                        <tp:taxon-name><tp:taxon-name-part taxon-name-part-type="genus" reg="Ophiocordyceps">O.</tp:taxon-name-part><tp:taxon-name-part taxon-name-part-type="species" reg="octospora">octospora</tp:taxon-name-part></tp:taxon-name>
                      </italic>
                    </td><td rowspan="1" colspan="1">Termites</td><td rowspan="1" colspan="1">Multiple, clavate, white to pale tan, 0.2–0.3 long</td><td rowspan="1" colspan="1">Immersed, subglobose to ovoid, 180–220 × 200</td><td rowspan="1" colspan="1">Clavate, about 250 × 60</td><td rowspan="1" colspan="1">Cylindrical, septate, 40–70 × 15–30</td><td rowspan="1" colspan="1"/><td rowspan="1" colspan="1"/><td rowspan="1" colspan="1">(<xref ref-type="bibr" rid="B7">Blackwell and Gilbertson 1981</xref>)</td></tr><tr><td rowspan="1" colspan="1">
                      <italic>
                        <tp:taxon-name><tp:taxon-name-part taxon-name-part-type="genus" reg="Ophiocordyceps">O.</tp:taxon-name-part><tp:taxon-name-part taxon-name-part-type="species" reg="ovatospora">ovatospora</tp:taxon-name-part></tp:taxon-name>
                      </italic>
                    </td><td rowspan="1" colspan="1">Termites</td><td rowspan="1" colspan="1">Solitary, simple, cylindrical or clavate, light-yellow, up to 13 long</td><td rowspan="1" colspan="1">Pseudo-immersed, ovoid to pyriform, 110–140 × 80–110</td><td rowspan="1" colspan="1">Filiform, 110–125 × 5–7</td><td rowspan="1" colspan="1">Filiform, septate, whole, 110–130 × 1–2</td><td rowspan="1" colspan="1">Monophialidic or rarely polyphialidic, 15–35 × 3–6</td><td rowspan="1" colspan="1">Oval, 3–5 × 3–4</td><td rowspan="1" colspan="1">(<xref ref-type="bibr" rid="B58">Tang et al. 2022</xref>)</td></tr><tr><td rowspan="1" colspan="1">
                      <italic>
                        <tp:taxon-name><tp:taxon-name-part taxon-name-part-type="genus" reg="Ophiocordyceps">O.</tp:taxon-name-part><tp:taxon-name-part taxon-name-part-type="species" reg="pseudocommunis">pseudocommunis</tp:taxon-name-part></tp:taxon-name>
                      </italic>
                    </td><td rowspan="1" colspan="1">Termites</td><td rowspan="1" colspan="1">Solitary, simple, cylindrical, brown, 21 long</td><td rowspan="1" colspan="1">Superficial, Subglobose, 520–600 × 360–440</td><td rowspan="1" colspan="1">Filiform, 160–165 × 14–17</td><td rowspan="1" colspan="1">Filiform,septate, whole, 107.5–147.5 × 6–7.5</td><td rowspan="1" colspan="1">Arising from hyphae laterally or terminally</td><td rowspan="1" colspan="1">Fusiform, septate (2–3), 13–27 × 3–5</td><td rowspan="1" colspan="1">(<xref ref-type="bibr" rid="B61">Tasanathai et al. 2019</xref>)</td></tr><tr><td rowspan="1" colspan="1">
                      <italic>
                        <tp:taxon-name><tp:taxon-name-part taxon-name-part-type="genus" reg="Ophiocordyceps">O.</tp:taxon-name-part><tp:taxon-name-part taxon-name-part-type="species" reg="pseudorhizoidea">pseudorhizoidea</tp:taxon-name-part></tp:taxon-name>
                      </italic>
                    </td><td rowspan="1" colspan="1">Termites</td><td rowspan="1" colspan="1">Solitary, simple, filiform, light brown, up to 21 long</td><td rowspan="1" colspan="1">Superficial, ovoid, 280–390 × 160–220</td><td rowspan="1" colspan="1">Cylindrical, 120–150 × 5–7</td><td rowspan="1" colspan="1">Filiform, whole, 65–82.5 × 2–3</td><td rowspan="1" colspan="1">Monophialidic, 9–21 × 2–4</td><td rowspan="1" colspan="1">Fusiform, 5–10 × 1–2</td><td rowspan="1" colspan="1">(<xref ref-type="bibr" rid="B61">Tasanathai et al. 2019</xref>)</td></tr><tr><td rowspan="1" colspan="1">
                      <italic>
                        <tp:taxon-name><tp:taxon-name-part taxon-name-part-type="genus" reg="Ophiocordyceps">O.</tp:taxon-name-part><tp:taxon-name-part taxon-name-part-type="species" reg="puluongensis">puluongensis</tp:taxon-name-part></tp:taxon-name>
                      </italic>
                    </td><td rowspan="1" colspan="1">Termites</td><td rowspan="1" colspan="1">Solitary, simple or branched, filiform, pale orange to red brown, 7.1–13.3 long</td><td rowspan="1" colspan="1">Superficial, subglobose, 181.8–251.0 × 123.7–205.4</td><td rowspan="1" colspan="1">Fliform, 74.3–138.5 × 4.6–6.5</td><td rowspan="1" colspan="1">Filiform, septate, whole, 67.0–124.5 × 1.5–2.5</td><td rowspan="1" colspan="1">Monophialidic or rarely polyphialidic, 7.9–21.2 × 1.7–5.0</td><td rowspan="1" colspan="1">Fusiform or citriform, 2.8–6.1 × 1.9–3.4</td><td rowspan="1" colspan="1">(<xref ref-type="bibr" rid="B79">Xu et al. 2022</xref>)</td></tr><tr><td rowspan="1" colspan="1">
                      <italic>
                        <tp:taxon-name><tp:taxon-name-part taxon-name-part-type="genus" reg="Ophiocordyceps">O.</tp:taxon-name-part><tp:taxon-name-part taxon-name-part-type="species" reg="radiciformis">radiciformis</tp:taxon-name-part></tp:taxon-name>
                      </italic>
                    </td><td rowspan="1" colspan="1">Termites</td><td rowspan="1" colspan="1">Solitary, simple, cylindrical, brown, up to 11 long</td><td rowspan="1" colspan="1">Superficial, ovoid, 330–460 × 200–320</td><td rowspan="1" colspan="1">Cylindrical, 140–296 × 6–10</td><td rowspan="1" colspan="1">Filiform septate, whole, 154–215 × 2–3</td><td rowspan="1" colspan="1">6–15 × 2–5</td><td rowspan="1" colspan="1">Fusiform, 5–7 × 2–3</td><td rowspan="1" colspan="1">(<xref ref-type="bibr" rid="B63">Tasanathai et al. 2022</xref>)</td></tr><tr><td rowspan="1" colspan="1">
                      <italic>
                        <tp:taxon-name><tp:taxon-name-part taxon-name-part-type="genus" reg="Ophiocordyceps">O.</tp:taxon-name-part><tp:taxon-name-part taxon-name-part-type="species" reg="termiticola">termiticola</tp:taxon-name-part></tp:taxon-name>
                      </italic>
                    </td><td rowspan="1" colspan="1">Termites</td><td rowspan="1" colspan="1">Solitary, simple, filiform, yellow brown, up to 14 long</td><td rowspan="1" colspan="1">Pseudo-immersed, globose to subglobose, 200–280 × 150–250</td><td rowspan="1" colspan="1">Filiform 62.5–110 × 4–6</td><td rowspan="1" colspan="1">Filiform, whole, 85 × 2</td><td rowspan="1" colspan="1">Monophialidic to polyphialidic, 7–11 × 2.5–4</td><td rowspan="1" colspan="1">Globose, 2.5–3.5</td><td rowspan="1" colspan="1">(<xref ref-type="bibr" rid="B61">Tasanathai et al. 2019</xref>)</td></tr></tbody></table></table-wrap></tp:treatment-sec><tp:treatment-sec><!--Section generated to contain objects referenced in tp:taxon-treatment.--><fig id="F1" position="float" orientation="portrait"><object-id xmlns:xlink="http://www.w3.org/1999/xlink" content-type="doi" xlink:type="simple">10.3897/mycokeys.103.116153.figure1</object-id><object-id xmlns:xlink="http://www.w3.org/1999/xlink" content-type="arpha" xlink:type="simple">CA0D1568-7646-50B9-9842-52AB58E89C59</object-id><label>Figure 1.</label><caption><p>Phylogenetic tree based on the combined dataset of <abbrev xmlns:xlink="http://www.w3.org/1999/xlink" xlink:title="nuclear ribosomal small subunits" id="ABBRID0EULDK" xlink:type="simple">nrSSU</abbrev>, <abbrev xmlns:xlink="http://www.w3.org/1999/xlink" xlink:title="nuclear ribosomal large subunits" id="ABBRID0EYLDK" xlink:type="simple">nrLSU</abbrev>, <italic>tef-1α</italic>, <italic>rpb1</italic>, <italic>rpb2</italic>, and <abbrev xmlns:xlink="http://www.w3.org/1999/xlink" xlink:title="internal transcribed spacer" id="ABBRID0ECMDK" xlink:type="simple">ITS</abbrev> showing the relationship of two new species on termites from China with other <italic><tp:taxon-name><tp:taxon-name-part taxon-name-part-type="genus" reg="Ophiocordyceps">Ophiocordyceps</tp:taxon-name-part></tp:taxon-name></italic> species. Values at the nodes before and after the backslash are <abbrev xmlns:xlink="http://www.w3.org/1999/xlink" xlink:title="Bayesian Inference" id="ABBRID0ENMDK" xlink:type="simple">BI</abbrev> posterior probabilities (<abbrev xmlns:xlink="http://www.w3.org/1999/xlink" xlink:title="Bayesian Inference" id="ABBRID0ERMDK" xlink:type="simple">BI</abbrev>-PP greater than 0.60) and <abbrev xmlns:xlink="http://www.w3.org/1999/xlink" xlink:title="Maximum Likelihood" id="ABBRID0EVMDK" xlink:type="simple">ML</abbrev> bootstrap proportions (<abbrev xmlns:xlink="http://www.w3.org/1999/xlink" xlink:title="Maximum Likelihood" id="ABBRID0EZMDK" xlink:type="simple">ML</abbrev>-BP greater than 70%), respectively. New species described in this paper are shown in bold red.</p></caption><graphic xmlns:xlink="http://www.w3.org/1999/xlink" xlink:href="mycokeys-103-001-g001.jpg" position="float" orientation="portrait" xlink:type="simple" id="oo_998589.jpg"><uri content-type="original_file" xlink:type="simple">https://binary.pensoft.net/fig/998589</uri></graphic></fig></tp:treatment-sec><ref-list><ref id="B61"><mixed-citation xmlns:xlink="http://www.w3.org/1999/xlink" xlink:type="simple"><person-group><name name-style="western"><surname>Tasanathai</surname><given-names>K</given-names></name><name name-style="western"><surname>Noisripoom</surname><given-names>W</given-names></name><name name-style="western"><surname>Chaitika</surname><given-names>T</given-names></name><name name-style="western"><surname>Khonsanit</surname><given-names>A</given-names></name><name name-style="western"><surname>Hasin</surname><given-names>S</given-names></name><name name-style="western"><surname>Luangsa-ard</surname><given-names>JJ</given-names></name></person-group> (<year>2019</year>) <article-title>Phylogenetic and morphological classification of <italic><tp:taxon-name><tp:taxon-name-part taxon-name-part-type="genus">Ophiocordyceps</tp:taxon-name-part></tp:taxon-name></italic> species on termites from Thailand.</article-title><source>MycoKeys</source><volume>56</volume>: <fpage>101</fpage>–<lpage>129</lpage>. <ext-link xlink:href="10.3897/mycokeys.56.37636" ext-link-type="doi" xlink:type="simple">https://doi.org/10.3897/mycokeys.56.37636</ext-link></mixed-citation></ref><ref id="B8"><mixed-citation xmlns:xlink="http://www.w3.org/1999/xlink" xlink:type="simple"><person-group><name name-style="western"><surname>Blackwell</surname><given-names>M</given-names></name><name name-style="western"><surname>Gilbertson</surname><given-names>RL</given-names></name></person-group> (<year>1984</year>) <article-title>New information on <italic><tp:taxon-name><tp:taxon-name-part taxon-name-part-type="genus">Cordycepioideus</tp:taxon-name-part><tp:taxon-name-part taxon-name-part-type="species">bisporus</tp:taxon-name-part></tp:taxon-name></italic> and <italic><tp:taxon-name><tp:taxon-name-part taxon-name-part-type="genus">Cordycepioideus</tp:taxon-name-part><tp:taxon-name-part taxon-name-part-type="species">octosporus</tp:taxon-name-part></tp:taxon-name></italic>.</article-title><source>Mycologia</source><volume>76</volume>(<issue>4</issue>): <fpage>763</fpage>–<lpage>765</lpage>. <ext-link xlink:href="10.1080/00275514.1984.12023912" ext-link-type="doi" xlink:type="simple">https://doi.org/10.1080/00275514.1984.12023912</ext-link></mixed-citation></ref><ref id="B36"><mixed-citation xmlns:xlink="http://www.w3.org/1999/xlink" xlink:type="simple"><person-group><name name-style="western"><surname>Ochiel</surname><given-names>GS</given-names></name><name name-style="western"><surname>Evans</surname><given-names>HC</given-names></name><name name-style="western"><surname>Eilenberg</surname><given-names>J</given-names></name></person-group> (<year>1997</year>) <article-title><italic><tp:taxon-name><tp:taxon-name-part taxon-name-part-type="genus">Cordycepioideus</tp:taxon-name-part></tp:taxon-name></italic>, a pathogen of termites in Kenya.</article-title><source>The Mycologist</source><volume>1</volume>(<issue>11</issue>): <fpage>7</fpage>–<lpage>9</lpage>. <ext-link xlink:href="10.1016/S0269-915X(97)80059-6" ext-link-type="doi" xlink:type="simple">https://doi.org/10.1016/S0269-915X(97)80059-6</ext-link></mixed-citation></ref><ref id="B56"><mixed-citation xmlns:xlink="http://www.w3.org/1999/xlink" xlink:type="simple"><person-group><name name-style="western"><surname>Sung</surname><given-names>GH</given-names></name><name name-style="western"><surname>Hywel-Jones</surname><given-names>NL</given-names></name><name name-style="western"><surname>Sung</surname><given-names>JM</given-names></name><name name-style="western"><surname>Luangsa-ard</surname><given-names>JJ</given-names></name><name name-style="western"><surname>Shrestha</surname><given-names>B</given-names></name><name name-style="western"><surname>Spatafora</surname><given-names>JW</given-names></name></person-group> (<year>2007a</year>) <article-title>Phylogenetic classification of <italic><tp:taxon-name><tp:taxon-name-part taxon-name-part-type="genus">Cordyceps</tp:taxon-name-part></tp:taxon-name></italic> and the clavicipitaceous fungi.</article-title><source>Studies in Mycology</source><volume>57</volume>: <fpage>5</fpage>–<lpage>59</lpage>. <ext-link xlink:href="10.3114/sim.2007.57.01" ext-link-type="doi" xlink:type="simple">https://doi.org/10.3114/sim.2007.57.01</ext-link></mixed-citation></ref><ref id="B63"><mixed-citation xmlns:xlink="http://www.w3.org/1999/xlink" xlink:type="simple"><person-group><name name-style="western"><surname>Tasanathai</surname><given-names>K</given-names></name><name name-style="western"><surname>Khonsanit</surname><given-names>A</given-names></name><name name-style="western"><surname>Noisripoom</surname><given-names>W</given-names></name><name name-style="western"><surname>Kobmoo</surname><given-names>N</given-names></name><name name-style="western"><surname>Luangsa-ard</surname><given-names>JJ</given-names></name></person-group> (<year>2022</year>) <article-title>Hidden species behind <italic><tp:taxon-name><tp:taxon-name-part taxon-name-part-type="genus">Ophiocordyceps</tp:taxon-name-part></tp:taxon-name></italic> (<tp:taxon-name><tp:taxon-name-part taxon-name-part-type="family">Ophiocordycipitaceae</tp:taxon-name-part></tp:taxon-name>, <tp:taxon-name><tp:taxon-name-part taxon-name-part-type="order">Hypocreales</tp:taxon-name-part></tp:taxon-name>) on termites: Four new species from Thailand.</article-title><source>Mycological Progress</source><volume>21</volume>(<issue>10</issue>): <fpage>86</fpage>–<lpage>102</lpage>. <ext-link xlink:href="10.1007/s11557-022-01837-6" ext-link-type="doi" xlink:type="simple">https://doi.org/10.1007/s11557-022-01837-6</ext-link></mixed-citation></ref><ref id="B24"><mixed-citation xmlns:xlink="http://www.w3.org/1999/xlink" xlink:type="simple"><person-group><name name-style="western"><surname>Khonsanit</surname><given-names>A</given-names></name><name name-style="western"><surname>Luangsa-ard</surname><given-names>JJ</given-names></name><name name-style="western"><surname>Thanakitpipattana</surname><given-names>D</given-names></name><name name-style="western"><surname>Kobmoo</surname><given-names>N</given-names></name><name name-style="western"><surname>Piasai</surname><given-names>O</given-names></name></person-group> (<year>2019</year>) <article-title>Cryptic species within <italic><tp:taxon-name><tp:taxon-name-part taxon-name-part-type="genus">Ophiocordyceps</tp:taxon-name-part><tp:taxon-name-part taxon-name-part-type="species">myrmecophila</tp:taxon-name-part></tp:taxon-name></italic> complex on formicine ants from Thailand.</article-title><source>Mycological Progress</source><volume>18</volume>(<issue>1–2</issue>): <fpage>147</fpage>–<lpage>161</lpage>. <ext-link xlink:href="10.1007/s11557-018-1412-7" ext-link-type="doi" xlink:type="simple">https://doi.org/10.1007/s11557-018-1412-7</ext-link></mixed-citation></ref><ref id="B39"><mixed-citation xmlns:xlink="http://www.w3.org/1999/xlink" xlink:type="simple"><person-group><name name-style="western"><surname>Penzig</surname><given-names>O</given-names></name><name name-style="western"><surname>Saccardo</surname><given-names>PA</given-names></name></person-group> (<year>1904</year>) Icones Fungorum Javanicorum. Buchhandlung and Druckerei EJ Brill, Leiden, 55–57. <ext-link xlink:href="10.5962/bhl.title.17234" ext-link-type="doi" xlink:type="simple">https://doi.org/10.5962/bhl.title.17234</ext-link></mixed-citation></ref><ref id="B7"><mixed-citation xmlns:xlink="http://www.w3.org/1999/xlink" xlink:type="simple"><person-group><name name-style="western"><surname>Blackwell</surname><given-names>M</given-names></name><name name-style="western"><surname>Gilbertson</surname><given-names>RL</given-names></name></person-group> (<year>1981</year>) <article-title><italic><tp:taxon-name><tp:taxon-name-part taxon-name-part-type="genus">Cordycepioideus</tp:taxon-name-part><tp:taxon-name-part taxon-name-part-type="species">octosporus</tp:taxon-name-part></tp:taxon-name></italic>, a termite suspected pathogen from Jalisco, Mexico.</article-title><source>Mycologia</source><volume>73</volume>(<issue>2</issue>): <fpage>358</fpage>–<lpage>362</lpage>. <ext-link xlink:href="10.1080/00275514.1981.12021355" ext-link-type="doi" xlink:type="simple">https://doi.org/10.1080/00275514.1981.12021355</ext-link></mixed-citation></ref><ref id="B58"><mixed-citation xmlns:xlink="http://www.w3.org/1999/xlink" xlink:type="simple"><person-group><name name-style="western"><surname>Tang</surname><given-names>DX</given-names></name><name name-style="western"><surname>Zhu</surname><given-names>JY</given-names></name><name name-style="western"><surname>Luo</surname><given-names>LY</given-names></name><name name-style="western"><surname>Hou</surname><given-names>DH</given-names></name><name name-style="western"><surname>Wang</surname><given-names>ZQ</given-names></name><name name-style="western"><surname>Yang</surname><given-names>SD</given-names></name><name name-style="western"><surname>Yu</surname><given-names>H</given-names></name></person-group> (<year>2022</year>) <article-title><italic><tp:taxon-name><tp:taxon-name-part taxon-name-part-type="genus">Ophiocordyceps</tp:taxon-name-part><tp:taxon-name-part taxon-name-part-type="species">ovatospora</tp:taxon-name-part></tp:taxon-name></italic> sp. nov. (<tp:taxon-name><tp:taxon-name-part taxon-name-part-type="family">Ophiocordycipitaceae</tp:taxon-name-part></tp:taxon-name>, <tp:taxon-name><tp:taxon-name-part taxon-name-part-type="order">Hypocreales</tp:taxon-name-part></tp:taxon-name>), pathogenic on termites from China.</article-title><source>Phytotaxa</source><volume>574</volume>(<issue>1</issue>): <fpage>105</fpage>–<lpage>117</lpage>. <ext-link xlink:href="10.11646/phytotaxa.574.1.8" ext-link-type="doi" xlink:type="simple">https://doi.org/10.11646/phytotaxa.574.1.8</ext-link></mixed-citation></ref><ref id="B79"><mixed-citation xmlns:xlink="http://www.w3.org/1999/xlink" xlink:type="simple"><person-group><name name-style="western"><surname>Xu</surname><given-names>ZH</given-names></name><name name-style="western"><surname>Tran</surname><given-names>NL</given-names></name><name name-style="western"><surname>Wang</surname><given-names>Y</given-names></name><name name-style="western"><surname>Zhang</surname><given-names>GD</given-names></name><name name-style="western"><surname>Dao</surname><given-names>VM</given-names></name><name name-style="western"><surname>Nguyen</surname><given-names>TT</given-names></name><name name-style="western"><surname>Wang</surname><given-names>YB</given-names></name><name name-style="western"><surname>Yu</surname><given-names>H</given-names></name></person-group> (<year>2022</year>) Phylogeny and morphology of <italic><tp:taxon-name><tp:taxon-name-part taxon-name-part-type="genus">Ophiocordyceps</tp:taxon-name-part><tp:taxon-name-part taxon-name-part-type="species">puluongensis</tp:taxon-name-part></tp:taxon-name></italic> sp. nov. (<tp:taxon-name><tp:taxon-name-part taxon-name-part-type="family">Ophiocordycipitaceae</tp:taxon-name-part></tp:taxon-name>, <tp:taxon-name><tp:taxon-name-part taxon-name-part-type="order">Hypocreales</tp:taxon-name-part></tp:taxon-name>), a new fungal pathogen on termites from Vietnam. Journal of Invertebrate Pathology 192: e107771. <ext-link xlink:href="10.1016/j.jip.2022.107771" ext-link-type="doi" xlink:type="simple">https://doi.org/10.1016/j.jip.2022.107771</ext-link></mixed-citation></ref></ref-list></tp:taxon-treatment>
