# Supplementary material for: ﻿Molecular phylogeny and morphology reveal two new entomopathogenic species of Ophiocordyceps (Ophiocordycipitaceae, Hypocreales) parasitic on termites from China
Source: MycoKeys. 2024 Mar 8;103:1–24. doi: 10.3897/mycokeys.103.116153 (PMC10943269; doi:10.3897/mycokeys.103.116153)
Supplement: XML Treatment for Ophiocordyceps globiperitheciata [file mycokeys.103.116153-treatment2.xml]

<!DOCTYPE tp:taxon-treatment
  PUBLIC "-//TaxonX//DTD Taxonomic Treatment Publishing DTD v0 20100105//EN" "tax-treatment-NSO.dtd">
<tp:taxon-treatment xmlns:tp="http://www.plazi.org/taxpub"><tp:treatment-meta><kwd-group><label>Taxon classification</label><kwd>
                <named-content content-type="kingdom">Fungi</named-content>
              </kwd><kwd>
                <named-content content-type="order">Hypocreales</named-content>
              </kwd><kwd>
                <named-content content-type="family">Ophiocordycipitaceae</named-content>
              </kwd></kwd-group><mixed-citation publication-type="journal"><person-group><name><surname>Fan</surname><given-names>Qi</given-names></name><name><surname>Yang</surname><given-names>Tao</given-names></name><name><surname>Li</surname><given-names>Hui</given-names></name><name><surname>Wang</surname><given-names>Xue-Mei</given-names></name><name><surname>Liao</surname><given-names>He-Fa</given-names></name><name><surname>Shen</surname><given-names>Pei-Hong</given-names></name><name><surname>Yang</surname><given-names>Zhu-Liang</given-names></name><name><surname>Zeng</surname><given-names>Wen-Bo</given-names></name><name><surname>Wang</surname><given-names>Yuan-Bing</given-names></name></person-group><article-title>﻿Molecular phylogeny and morphology reveal two new entomopathogenic species of <italic><tp:taxon-name><tp:taxon-name-part taxon-name-part-type="genus" reg="Ophiocordyceps">Ophiocordyceps</tp:taxon-name-part></tp:taxon-name></italic> (<tp:taxon-name><tp:taxon-name-part taxon-name-part-type="family">Ophiocordycipitaceae</tp:taxon-name-part></tp:taxon-name>, <tp:taxon-name><tp:taxon-name-part taxon-name-part-type="order">Hypocreales</tp:taxon-name-part></tp:taxon-name>) parasitic on termites from China</article-title><source>MycoKeys</source><day>08</day><month>03</month><year>2024</year><volume>103</volume><fpage>1</fpage><lpage>24</lpage><pub-id pub-id-type="doi">10.3897/mycokeys.103.116153</pub-id></mixed-citation></tp:treatment-meta><tp:nomenclature><label>﻿</label><tp:taxon-name>
              <object-id xmlns:xlink="http://www.w3.org/1999/xlink" content-type="arpha" xlink:type="simple">825A1CAC-16CC-5671-BD8C-95405C4B9186</object-id>
              <tp:taxon-name-part taxon-name-part-type="genus" reg="Ophiocordyceps">Ophiocordyceps</tp:taxon-name-part>
              <tp:taxon-name-part taxon-name-part-type="species" reg="globiperitheciata">globiperitheciata</tp:taxon-name-part>
              <object-id xmlns:xlink="http://www.w3.org/1999/xlink" xlink:type="simple">Index Fungorum: IF901030</object-id>
            </tp:taxon-name><tp:taxon-authority>Y.B. Wang, T. Yang, Q. Fan &amp; Zhu L. Yang</tp:taxon-authority><tp:taxon-status xmlns:xlink="http://www.w3.org/1999/xlink" xlink:type="simple">sp. nov.</tp:taxon-status><xref ref-type="fig" rid="F3">Fig. 3</xref></tp:nomenclature><tp:treatment-sec sec-type="etymology" id="SECID0EO1EK"><title>Etymology.</title><p>Referring to the shape of perithecia, with “<italic>globi</italic>” meaning globose.</p></tp:treatment-sec><tp:treatment-sec sec-type="material" id="SECID0EW1EK"><title>Type.</title><p><bold><italic>Holotype</italic></bold>: China, Yunnan Province, Jinghong City, Puwen Town, <named-content xmlns:xlink="http://www.w3.org/1999/xlink" content-type="dwc:verbatimCoordinates" xlink:type="simple"><named-content content-type="geo-json" specific-use="{&#34;type&#34;:&#34;Point&#34;,&#34;coordinates&#34;:[101.022000,22.439167]}" id="NCID0EE2EK" xlink:type="simple">22°26.35'N, 101°1.32'E</named-content></named-content>, alt. 970 m, on a termite buried in soil, 28 Sep. 2022, Tao Yang (HKAS 126130). Holotype sequences (<abbrev xmlns:xlink="http://www.w3.org/1999/xlink" xlink:title="internal transcribed spacer" id="ABBRID0EJ2EK" xlink:type="simple">ITS</abbrev>: <ext-link xmlns:xlink="http://www.w3.org/1999/xlink" ext-link-type="gen" xlink:href="OR015963" xlink:type="simple">OR015963</ext-link>, <abbrev xmlns:xlink="http://www.w3.org/1999/xlink" xlink:title="nuclear ribosomal large subunits" id="ABBRID0ES2EK" xlink:type="simple">nrLSU</abbrev>: <ext-link xmlns:xlink="http://www.w3.org/1999/xlink" ext-link-type="gen" xlink:href="OR015968" xlink:type="simple">OR015968</ext-link>, <abbrev xmlns:xlink="http://www.w3.org/1999/xlink" xlink:title="nuclear ribosomal small subunits" id="ABBRID0E22EK" xlink:type="simple">nrSSU</abbrev>: <ext-link xmlns:xlink="http://www.w3.org/1999/xlink" ext-link-type="gen" xlink:href="OR082950" xlink:type="simple">OR082950</ext-link>, <italic>tef-1α</italic>: <ext-link xmlns:xlink="http://www.w3.org/1999/xlink" ext-link-type="gen" xlink:href="OR030532" xlink:type="simple">OR030532</ext-link>, <italic>rpb1</italic>: <ext-link xmlns:xlink="http://www.w3.org/1999/xlink" ext-link-type="gen" xlink:href="OR119834" xlink:type="simple">OR119834</ext-link>).</p></tp:treatment-sec><tp:treatment-sec sec-type="description" id="SECID0ES3EK"><title>Description.</title><p>Stromata arising from the termite buried in soil, multiple (2–5), clavate, unbranched, flexible, leathery, 8–15 cm long, 1–1.5 mm wide, tapering from base to tip, base brown, tip gray. Fertile parts cylindrical, pale brown, generating toward the upper part of stromata, covered by a spinous surface, with a sterile tip. Perithecia superficial, pale brown to brown, subglobose, aggregating loosely at the upper of stromata, arranged in a disordered manner, 240–295 × 215–280 µm. Asci 8-spored, filiform, hyaline, 135–170 × 8.5–13.5 µm, with a hemispheric apical cap. Ascospores whole, hyaline, tapering at both ends, filiform, 85–110 × 3.5–4.5 µm, multiseptate, septa 11–14.5 μm long. Anamorph not detected.</p><fig id="F3" position="float" orientation="portrait"><object-id xmlns:xlink="http://www.w3.org/1999/xlink" content-type="doi" xlink:type="simple">10.3897/mycokeys.103.116153.figure3</object-id><object-id xmlns:xlink="http://www.w3.org/1999/xlink" content-type="arpha" xlink:type="simple">513E7EAD-22B4-507F-9B57-3A58A390B8A1</object-id><label>Figure 3.</label><caption><p><italic><tp:taxon-name><tp:taxon-name-part taxon-name-part-type="genus" reg="Ophiocordyceps">Ophiocordyceps</tp:taxon-name-part><tp:taxon-name-part taxon-name-part-type="species" reg="globiperitheciata">globiperitheciata</tp:taxon-name-part></tp:taxon-name></italic><bold>A</bold> stromata of fungus arising from termites <bold>B</bold> sterile tip and fertile part <bold>C</bold> fertile part <bold>D</bold> perithecia <bold>E–G</bold> asci <bold>H–J</bold> ascospores. Scale bars: 1 cm (<bold>A</bold>); 2 mm (<bold>B</bold>); 500 µm (<bold>C</bold>); 50 µm (<bold>D</bold>); 20 µm (<bold>E–J</bold>).</p></caption><graphic xmlns:xlink="http://www.w3.org/1999/xlink" xlink:href="mycokeys-103-001-g003.jpg" position="float" orientation="portrait" xlink:type="simple" id="oo_998591.jpg"><uri content-type="original_file" xlink:type="simple">https://binary.pensoft.net/fig/998591</uri></graphic></fig></tp:treatment-sec><tp:treatment-sec sec-type="material" id="SECID0EF5EK"><title>Additional specimens examined.</title><p>China, Yunnan Province, Jinghong City, Puwen Town, <named-content xmlns:xlink="http://www.w3.org/1999/xlink" content-type="dwc:verbatimCoordinates" xlink:type="simple"><named-content content-type="geo-json" specific-use="{&#34;type&#34;:&#34;Point&#34;,&#34;coordinates&#34;:[101.022000,22.439167]}" id="NCID0EO5EK" xlink:type="simple">22°26.35'N, 101°1.32'E</named-content></named-content>, alt. 970 m, on a termite buried in soil, 28 Sep. 2022, Tao Yang (HKAS 126131). Sequences (<abbrev xmlns:xlink="http://www.w3.org/1999/xlink" xlink:title="internal transcribed spacer" id="ABBRID0ET5EK" xlink:type="simple">ITS</abbrev>: <ext-link xmlns:xlink="http://www.w3.org/1999/xlink" ext-link-type="gen" xlink:href="OR015964" xlink:type="simple">OR015964</ext-link>, <abbrev xmlns:xlink="http://www.w3.org/1999/xlink" xlink:title="nuclear ribosomal large subunits" id="ABBRID0E35EK" xlink:type="simple">nrLSU</abbrev>: <ext-link xmlns:xlink="http://www.w3.org/1999/xlink" ext-link-type="gen" xlink:href="OR015969" xlink:type="simple">OR015969</ext-link>, <abbrev xmlns:xlink="http://www.w3.org/1999/xlink" xlink:title="nuclear ribosomal small subunits" id="ABBRID0EF6EK" xlink:type="simple">nrSSU</abbrev>: <ext-link xmlns:xlink="http://www.w3.org/1999/xlink" ext-link-type="gen" xlink:href="OR082951" xlink:type="simple">OR082951</ext-link>, <italic>tef-1α</italic>: <ext-link xmlns:xlink="http://www.w3.org/1999/xlink" ext-link-type="gen" xlink:href="OR030533" xlink:type="simple">OR030533</ext-link>, <italic>rpb1</italic>: <ext-link xmlns:xlink="http://www.w3.org/1999/xlink" ext-link-type="gen" xlink:href="OR119835" xlink:type="simple">OR119835</ext-link>).</p></tp:treatment-sec><tp:treatment-sec sec-type="habitat" id="SECID0E36EK"><title>Habitat and ecology.</title><p>Parasitic on termites buried in soil of tropical evergreen broad-leaved forests, emerging from fallen leaves on the forest floor.</p></tp:treatment-sec><tp:treatment-sec sec-type="distribution" id="SECID0EBAFK"><title>Known distribution.</title><p>Puwen Town, Jinghong City, Yunnan Province, China.</p></tp:treatment-sec><tp:treatment-sec sec-type="notes" id="SECID0EGAFK"><title>Notes.</title><p><italic><tp:taxon-name><tp:taxon-name-part taxon-name-part-type="genus" reg="Ophiocordyceps">Ophiocordyceps</tp:taxon-name-part><tp:taxon-name-part taxon-name-part-type="species" reg="globiperitheciata">globiperitheciata</tp:taxon-name-part></tp:taxon-name></italic> is characterized by multiple and unbranched stromata, superficial and subglobose perithecia, and filiform asci and ascospores. Phylogenetically, <italic><tp:taxon-name><tp:taxon-name-part taxon-name-part-type="genus" reg="Ophiocordyceps">O.</tp:taxon-name-part><tp:taxon-name-part taxon-name-part-type="species" reg="globiperitheciata">globiperitheciata</tp:taxon-name-part></tp:taxon-name></italic> forms a separate clade from other <italic><tp:taxon-name><tp:taxon-name-part taxon-name-part-type="genus" reg="Ophiocordyceps">Ophiocordyceps</tp:taxon-name-part></tp:taxon-name></italic> species in the <italic><tp:taxon-name><tp:taxon-name-part taxon-name-part-type="genus" reg="Hirsutella">H.</tp:taxon-name-part><tp:taxon-name-part taxon-name-part-type="species" reg="thompsonii">thompsonii</tp:taxon-name-part></tp:taxon-name></italic> subclade with moderate bootstrap support (Fig. <xref ref-type="fig" rid="F1">1</xref>). It is closed to <italic><tp:taxon-name><tp:taxon-name-part taxon-name-part-type="genus" reg="Hirsutella">H.</tp:taxon-name-part><tp:taxon-name-part taxon-name-part-type="species" reg="cryptosclerotium">cryptosclerotium</tp:taxon-name-part></tp:taxon-name></italic> Fern. et al. and <italic><tp:taxon-name><tp:taxon-name-part taxon-name-part-type="genus" reg="Ophiocordyceps">O.</tp:taxon-name-part><tp:taxon-name-part taxon-name-part-type="species" reg="communis">communis</tp:taxon-name-part></tp:taxon-name></italic> Hywel-Jones &amp; Samson. However, it differs from <italic><tp:taxon-name><tp:taxon-name-part taxon-name-part-type="genus" reg="Hirsutella">H.</tp:taxon-name-part><tp:taxon-name-part taxon-name-part-type="species" reg="cryptosclerotium">cryptosclerotium</tp:taxon-name-part></tp:taxon-name></italic> in parasitizing <tp:taxon-name><tp:taxon-name-part taxon-name-part-type="order">Blattodea</tp:taxon-name-part></tp:taxon-name> (<italic><tp:taxon-name><tp:taxon-name-part taxon-name-part-type="genus" reg="Hirsutella">H.</tp:taxon-name-part><tp:taxon-name-part taxon-name-part-type="species" reg="cryptosclerotium">cryptosclerotium</tp:taxon-name-part></tp:taxon-name></italic> parasitic on <tp:taxon-name><tp:taxon-name-part taxon-name-part-type="order">Hemiptera</tp:taxon-name-part></tp:taxon-name>), producing multiple clavate stromata (<italic><tp:taxon-name><tp:taxon-name-part taxon-name-part-type="genus" reg="Hirsutella">H.</tp:taxon-name-part><tp:taxon-name-part taxon-name-part-type="species" reg="cryptosclerotium">cryptosclerotium</tp:taxon-name-part></tp:taxon-name></italic> stroma absence). <italic><tp:taxon-name><tp:taxon-name-part taxon-name-part-type="genus" reg="Ophiocordyceps">Ophiocordyceps</tp:taxon-name-part><tp:taxon-name-part taxon-name-part-type="species" reg="globiperitheciata">globiperitheciata</tp:taxon-name-part></tp:taxon-name></italic> is distinguished from <italic><tp:taxon-name><tp:taxon-name-part taxon-name-part-type="genus" reg="Ophiocordyceps">O.</tp:taxon-name-part><tp:taxon-name-part taxon-name-part-type="species" reg="communis">communis</tp:taxon-name-part></tp:taxon-name></italic> by multiple and thicker stromata, shorter asci of 135–170 µm (215–250 µm for <italic><tp:taxon-name><tp:taxon-name-part taxon-name-part-type="genus" reg="Ophiocordyceps">O.</tp:taxon-name-part><tp:taxon-name-part taxon-name-part-type="species" reg="communis">communis</tp:taxon-name-part></tp:taxon-name></italic>) and ascospores of 85–110 µm (100–180 µm for <italic><tp:taxon-name><tp:taxon-name-part taxon-name-part-type="genus" reg="Ophiocordyceps">O.</tp:taxon-name-part><tp:taxon-name-part taxon-name-part-type="species" reg="communis">communis</tp:taxon-name-part></tp:taxon-name></italic>) (Table <xref ref-type="table" rid="T3">3</xref>).</p></tp:treatment-sec><tp:treatment-sec><!--Section generated to contain objects referenced in tp:taxon-treatment.--><fig id="F1" position="float" orientation="portrait"><object-id xmlns:xlink="http://www.w3.org/1999/xlink" content-type="doi" xlink:type="simple">10.3897/mycokeys.103.116153.figure1</object-id><object-id xmlns:xlink="http://www.w3.org/1999/xlink" content-type="arpha" xlink:type="simple">CA0D1568-7646-50B9-9842-52AB58E89C59</object-id><label>Figure 1.</label><caption><p>Phylogenetic tree based on the combined dataset of <abbrev xmlns:xlink="http://www.w3.org/1999/xlink" xlink:title="nuclear ribosomal small subunits" id="ABBRID0EULDK" xlink:type="simple">nrSSU</abbrev>, <abbrev xmlns:xlink="http://www.w3.org/1999/xlink" xlink:title="nuclear ribosomal large subunits" id="ABBRID0EYLDK" xlink:type="simple">nrLSU</abbrev>, <italic>tef-1α</italic>, <italic>rpb1</italic>, <italic>rpb2</italic>, and <abbrev xmlns:xlink="http://www.w3.org/1999/xlink" xlink:title="internal transcribed spacer" id="ABBRID0ECMDK" xlink:type="simple">ITS</abbrev> showing the relationship of two new species on termites from China with other <italic><tp:taxon-name><tp:taxon-name-part taxon-name-part-type="genus" reg="Ophiocordyceps">Ophiocordyceps</tp:taxon-name-part></tp:taxon-name></italic> species. Values at the nodes before and after the backslash are <abbrev xmlns:xlink="http://www.w3.org/1999/xlink" xlink:title="Bayesian Inference" id="ABBRID0ENMDK" xlink:type="simple">BI</abbrev> posterior probabilities (<abbrev xmlns:xlink="http://www.w3.org/1999/xlink" xlink:title="Bayesian Inference" id="ABBRID0ERMDK" xlink:type="simple">BI</abbrev>-PP greater than 0.60) and <abbrev xmlns:xlink="http://www.w3.org/1999/xlink" xlink:title="Maximum Likelihood" id="ABBRID0EVMDK" xlink:type="simple">ML</abbrev> bootstrap proportions (<abbrev xmlns:xlink="http://www.w3.org/1999/xlink" xlink:title="Maximum Likelihood" id="ABBRID0EZMDK" xlink:type="simple">ML</abbrev>-BP greater than 70%), respectively. New species described in this paper are shown in bold red.</p></caption><graphic xmlns:xlink="http://www.w3.org/1999/xlink" xlink:href="mycokeys-103-001-g001.jpg" position="float" orientation="portrait" xlink:type="simple" id="oo_998589.jpg"><uri content-type="original_file" xlink:type="simple">https://binary.pensoft.net/fig/998589</uri></graphic></fig><table-wrap id="T3" position="float" orientation="portrait"><label>Table 3.</label><caption><p>Morphological comparison between <italic><tp:taxon-name><tp:taxon-name-part taxon-name-part-type="genus" reg="Ophiocordyceps">Ophiocordyceps</tp:taxon-name-part></tp:taxon-name></italic> species parasitic on termites.</p></caption><table id="TID0ESBBM" rules="all"><tbody><tr><th rowspan="1" colspan="1">Species</th><th rowspan="1" colspan="1">Host</th><th rowspan="1" colspan="1">Stromata (cm)</th><th rowspan="1" colspan="1">Perithecia (µm)</th><th rowspan="1" colspan="1">Asci (µm)</th><th rowspan="1" colspan="1">Ascospore (µm)</th><th rowspan="1" colspan="1">Conidiogenous cells (µm)</th><th rowspan="1" colspan="1">Conidia (µm)</th><th rowspan="1" colspan="1">Reference</th></tr><tr><td rowspan="1" colspan="1">
                      <italic>
                        <tp:taxon-name><tp:taxon-name-part taxon-name-part-type="genus" reg="Ophiocordyceps">O.</tp:taxon-name-part><tp:taxon-name-part taxon-name-part-type="species" reg="asiatica">asiatica</tp:taxon-name-part></tp:taxon-name>
                      </italic>
                    </td><td rowspan="1" colspan="1">Termites</td><td rowspan="1" colspan="1">Solitary, simple, filiform, orange brown, up to 15 long</td><td rowspan="1" colspan="1">Superficial, globose to subglobose, 240–320 × 180–260</td><td rowspan="1" colspan="1">Filiform, 92.5–175 × 5–6.3</td><td rowspan="1" colspan="1">Filiform, septate, whole, 80–132.5 × 1–2</td><td rowspan="1" colspan="1">Monophialidic or rarely polyphialidic, 15–20 × 2–3</td><td rowspan="1" colspan="1">Fusiform, 7–9 × 2–3</td><td rowspan="1" colspan="1">(<xref ref-type="bibr" rid="B61">Tasanathai et al. 2019</xref>)</td></tr><tr><td rowspan="1" colspan="1">
                      <italic>
                        <tp:taxon-name><tp:taxon-name-part taxon-name-part-type="genus" reg="Ophiocordyceps">O.</tp:taxon-name-part><tp:taxon-name-part taxon-name-part-type="species" reg="bispora">bispora</tp:taxon-name-part></tp:taxon-name>
                      </italic>
                    </td><td rowspan="1" colspan="1">Termites</td><td rowspan="1" colspan="1">Multiple (20–30), simple or branched, clavate</td><td rowspan="1" colspan="1">Immersed, globose, 300–375 × 375</td><td rowspan="1" colspan="1">Clavate, 162–163 × 58–61</td><td rowspan="1" colspan="1">Elliptical closely appressed, septate, 95–105 × 34–35.4</td><td rowspan="1" colspan="1"/><td rowspan="1" colspan="1"/><td rowspan="1" colspan="1">(<xref ref-type="bibr" rid="B8">Blackwell and Gilbertson 1984</xref>; <xref ref-type="bibr" rid="B36">Ochiel et al. 1997</xref>)</td></tr><tr><td rowspan="1" colspan="1">
                      <italic>
                        <tp:taxon-name><tp:taxon-name-part taxon-name-part-type="genus" reg="Ophiocordyceps">O.</tp:taxon-name-part><tp:taxon-name-part taxon-name-part-type="species" reg="brunneirubra">brunneirubra</tp:taxon-name-part></tp:taxon-name>
                      </italic>
                    </td><td rowspan="1" colspan="1">Termites</td><td rowspan="1" colspan="1">Solitary, simple or branched, narrowly clavate, orange brown to red brown, 9.5 long</td><td rowspan="1" colspan="1">Immersed, ovoid, 300–400 × 130–200</td><td rowspan="1" colspan="1">Cylindrical, 155–225 × 4.5–8</td><td rowspan="1" colspan="1">Filiform, septate, whole, 156.5–197.5 × 2–3</td><td rowspan="1" colspan="1">Monophialidic, 32–50 × 2–3</td><td rowspan="1" colspan="1">Fusiform, 12–17 × 2–4</td><td rowspan="1" colspan="1">(<xref ref-type="bibr" rid="B61">Tasanathai et al. 2019</xref>)</td></tr><tr><td rowspan="1" colspan="1">
                      <italic>
                        <tp:taxon-name><tp:taxon-name-part taxon-name-part-type="genus" reg="Ophiocordyceps">O.</tp:taxon-name-part><tp:taxon-name-part taxon-name-part-type="species" reg="communis">communis</tp:taxon-name-part></tp:taxon-name>
                      </italic>
                    </td><td rowspan="1" colspan="1">Termites</td><td rowspan="1" colspan="1">Solitary, simple, filiform, base whitish-grey, upper part yellow-brown, 5–13 long</td><td rowspan="1" colspan="1">Superficial, 285–675 × 195–390</td><td rowspan="1" colspan="1">Filiform, 215–250 × 15</td><td rowspan="1" colspan="1">Filiform, septate, whole, 100–180 × 5–6</td><td rowspan="1" colspan="1">Monophialidic or rarely polyphialidic, 10–14 × 2.7–3.3</td><td rowspan="1" colspan="1">Almond-shaped, 7–9 × 2.5–3</td><td rowspan="1" colspan="1">(<xref ref-type="bibr" rid="B56">Sung et al. 2007a</xref>)</td></tr><tr><td rowspan="1" colspan="1">
                      <italic>
                        <tp:taxon-name><tp:taxon-name-part taxon-name-part-type="genus" reg="Ophiocordyceps">O.</tp:taxon-name-part><tp:taxon-name-part taxon-name-part-type="species" reg="fusiformis">fusiformis</tp:taxon-name-part></tp:taxon-name>
                      </italic>
                    </td><td rowspan="1" colspan="1">Termite</td><td rowspan="1" colspan="1">Solitary, simple, cylindrical, brown, up to 6 long</td><td rowspan="1" colspan="1">Superficial, ovoid, 300–360 × 180–270</td><td rowspan="1" colspan="1">Cylindrical, 141–227 × 7–15</td><td rowspan="1" colspan="1">Cylindrical, septate, whole, 36–78 × 5–6.5</td><td rowspan="1" colspan="1">Monophialidic, 9–24 × 2–4</td><td rowspan="1" colspan="1">Fusiform, 6–18 × 2–4</td><td rowspan="1" colspan="1">(<xref ref-type="bibr" rid="B63">Tasanathai et al. 2022</xref>)</td></tr><tr><td rowspan="1" colspan="1">
                      <italic>
                        <tp:taxon-name><tp:taxon-name-part taxon-name-part-type="genus" reg="Ophiocordyceps">O.</tp:taxon-name-part><tp:taxon-name-part taxon-name-part-type="species" reg="globosa">globosa</tp:taxon-name-part></tp:taxon-name>
                      </italic>
                    </td><td rowspan="1" colspan="1">Termites</td><td rowspan="1" colspan="1">Solitary, simple, cylindrical, brown, up to 8 long</td><td rowspan="1" colspan="1">Pseudo-immersed, ovoid, 190–245 × 120–190</td><td rowspan="1" colspan="1">Filiform, 100–157 × 7–13</td><td rowspan="1" colspan="1">Filiform, septate, whole, 58–118 × 2–3</td><td rowspan="1" colspan="1">Monophialidic or polyphialidic, 9–15 × 3–5</td><td rowspan="1" colspan="1">Globose, 2–4</td><td rowspan="1" colspan="1">(<xref ref-type="bibr" rid="B63">Tasanathai et al. 2022</xref>)</td></tr><tr><td rowspan="1" colspan="1">
                      <bold>
                        <italic>
                          <tp:taxon-name><tp:taxon-name-part taxon-name-part-type="genus" reg="Ophiocordyceps">O.</tp:taxon-name-part><tp:taxon-name-part taxon-name-part-type="species" reg="globiperitheciata">globiperitheciata</tp:taxon-name-part></tp:taxon-name>
                        </italic>
                      </bold>
                    </td><td rowspan="1" colspan="1">
                      <bold>Termites</bold>
                    </td><td rowspan="1" colspan="1">
                      <bold>Multiple (2–5), unbifurcated, clavate, base brown, tip gray, 8–15 long</bold>
                    </td><td rowspan="1" colspan="1">
                      <bold>Superficial, subglobose, 240–295 × 215–280</bold>
                    </td><td rowspan="1" colspan="1">
                      <bold>Filiform, 135–170 × 8.5–13.5</bold>
                    </td><td rowspan="1" colspan="1">
                      <bold>Filiform, septate, whole, 85–110 × 3.5–4.5</bold>
                    </td><td rowspan="1" colspan="1"/><td rowspan="1" colspan="1"/><td rowspan="1" colspan="1">
                      <bold>This study</bold>
                    </td></tr><tr><td rowspan="1" colspan="1">
                      <italic>
                        <tp:taxon-name><tp:taxon-name-part taxon-name-part-type="genus" reg="Ophiocordyceps">O.</tp:taxon-name-part><tp:taxon-name-part taxon-name-part-type="species" reg="isopterae">isopterae</tp:taxon-name-part></tp:taxon-name>
                      </italic>
                    </td><td rowspan="1" colspan="1">Termites</td><td rowspan="1" colspan="1">Solitary, simple, cylindrical, brown, up to 10 long</td><td rowspan="1" colspan="1">Superficial, ovoid, 270–320 × 140–180</td><td rowspan="1" colspan="1">Filiform, 81–137 × 5–9</td><td rowspan="1" colspan="1">Filiform, septate, whole, 55–78 × 2–2.5</td><td rowspan="1" colspan="1">Monophialidic, 14–28 × 2–4</td><td rowspan="1" colspan="1">Fusiform, 6–11 × 1.5–3</td><td rowspan="1" colspan="1">(<xref ref-type="bibr" rid="B63">Tasanathai et al. 2022</xref>)</td></tr><tr><td rowspan="1" colspan="1">
                      <italic>
                        <tp:taxon-name><tp:taxon-name-part taxon-name-part-type="genus" reg="Ophiocordyceps">O.</tp:taxon-name-part><tp:taxon-name-part taxon-name-part-type="species" reg="khokpasiensis">khokpasiensis</tp:taxon-name-part></tp:taxon-name>
                      </italic>
                    </td><td rowspan="1" colspan="1">Termites</td><td rowspan="1" colspan="1">Solitary, simple, cylindrical, brown, 16 long</td><td rowspan="1" colspan="1">Pseudo-immersed, subglobose, 200–250 × 120–200</td><td rowspan="1" colspan="1">Filiform, 62.5–125 × 4–5</td><td rowspan="1" colspan="1">Filiform, whole, 46–90 × 2–3</td><td rowspan="1" colspan="1">Monophialidic or polyphialidic, 15–28 × 3–5</td><td rowspan="1" colspan="1">Globose to oval, 4–6 × 2.5–4</td><td rowspan="1" colspan="1">(<xref ref-type="bibr" rid="B24">Khonsanit et al. 2019</xref>)</td></tr><tr><td rowspan="1" colspan="1">
                      <italic>
                        <tp:taxon-name><tp:taxon-name-part taxon-name-part-type="genus" reg="Ophiocordyceps">O.</tp:taxon-name-part><tp:taxon-name-part taxon-name-part-type="species" reg="koningsbergeri">koningsbergeri</tp:taxon-name-part></tp:taxon-name>
                      </italic>
                    </td><td rowspan="1" colspan="1">Termites</td><td rowspan="1" colspan="1">Solitary, filiform, gray-white, 8–10 long</td><td rowspan="1" colspan="1">Immersed, 450 × 90</td><td rowspan="1" colspan="1">Cylindrica, 180–200 × 4–5</td><td rowspan="1" colspan="1">Filiform, whole, 150 × 1</td><td rowspan="1" colspan="1"/><td rowspan="1" colspan="1"/><td rowspan="1" colspan="1">(<xref ref-type="bibr" rid="B39">Penzig and Saccardo 1904</xref>)</td></tr><tr><td rowspan="1" colspan="1">
                      <bold>
                        <italic>
                          <tp:taxon-name><tp:taxon-name-part taxon-name-part-type="genus" reg="Ophiocordyceps">O.</tp:taxon-name-part><tp:taxon-name-part taxon-name-part-type="species" reg="longistipes">longistipes</tp:taxon-name-part></tp:taxon-name>
                        </italic>
                      </bold>
                    </td><td rowspan="1" colspan="1">
                      <bold>Termites</bold>
                    </td><td rowspan="1" colspan="1">
                      <bold>Solitary, unbifurcated, cylindrical, grayish white to yellowish brown, 17–24 long</bold>
                    </td><td rowspan="1" colspan="1">
                      <bold>Superficial, pyramidal to oval, 390–420 × 295–350</bold>
                    </td><td rowspan="1" colspan="1">
                      <bold>Filiform, 160–195 × 4.5–6.5</bold>
                    </td><td rowspan="1" colspan="1">
                      <bold>Filiform, septate, whole, 70–85 × 3.5–4.5</bold>
                    </td><td rowspan="1" colspan="1">
                      <bold>Monophialidic or rarely polyphialidic, on hyphae laterally or terminally, 29–60 long, with a swollen base, 4–4.5 wide, tapering sharply into a thin neck, 0.5–0.8 wide.</bold>
                    </td><td rowspan="1" colspan="1">
                      <bold>Citriform or oval, 7–10 × 4.5–7</bold>
                    </td><td rowspan="1" colspan="1">
                      <bold>This study</bold>
                    </td></tr><tr><td rowspan="1" colspan="1">
                      <italic>
                        <tp:taxon-name><tp:taxon-name-part taxon-name-part-type="genus" reg="Ophiocordyceps">O.</tp:taxon-name-part><tp:taxon-name-part taxon-name-part-type="species" reg="mosingtoensis">mosingtoensis</tp:taxon-name-part></tp:taxon-name>
                      </italic>
                    </td><td rowspan="1" colspan="1">Termites</td><td rowspan="1" colspan="1">Solitary, simple, cylindrical, brown to grey, 11 long</td><td rowspan="1" colspan="1">Pseudo-immersed, ovoid, 400–500 × 200–300</td><td rowspan="1" colspan="1">Filiform, 187.5–287.5 × 4.5–7.5</td><td rowspan="1" colspan="1">Filiform, septate, whole, 230–315 × 1.5–3</td><td rowspan="1" colspan="1">Monophialidic, 10–17 × 2–3</td><td rowspan="1" colspan="1">Oval, 3–5 × 2–3</td><td rowspan="1" colspan="1">(<xref ref-type="bibr" rid="B61">Tasanathai et al. 2019</xref>)</td></tr><tr><td rowspan="1" colspan="1">
                      <italic>
                        <tp:taxon-name><tp:taxon-name-part taxon-name-part-type="genus" reg="Ophiocordyceps">O.</tp:taxon-name-part><tp:taxon-name-part taxon-name-part-type="species" reg="octospora">octospora</tp:taxon-name-part></tp:taxon-name>
                      </italic>
                    </td><td rowspan="1" colspan="1">Termites</td><td rowspan="1" colspan="1">Multiple, clavate, white to pale tan, 0.2–0.3 long</td><td rowspan="1" colspan="1">Immersed, subglobose to ovoid, 180–220 × 200</td><td rowspan="1" colspan="1">Clavate, about 250 × 60</td><td rowspan="1" colspan="1">Cylindrical, septate, 40–70 × 15–30</td><td rowspan="1" colspan="1"/><td rowspan="1" colspan="1"/><td rowspan="1" colspan="1">(<xref ref-type="bibr" rid="B7">Blackwell and Gilbertson 1981</xref>)</td></tr><tr><td rowspan="1" colspan="1">
                      <italic>
                        <tp:taxon-name><tp:taxon-name-part taxon-name-part-type="genus" reg="Ophiocordyceps">O.</tp:taxon-name-part><tp:taxon-name-part taxon-name-part-type="species" reg="ovatospora">ovatospora</tp:taxon-name-part></tp:taxon-name>
                      </italic>
                    </td><td rowspan="1" colspan="1">Termites</td><td rowspan="1" colspan="1">Solitary, simple, cylindrical or clavate, light-yellow, up to 13 long</td><td rowspan="1" colspan="1">Pseudo-immersed, ovoid to pyriform, 110–140 × 80–110</td><td rowspan="1" colspan="1">Filiform, 110–125 × 5–7</td><td rowspan="1" colspan="1">Filiform, septate, whole, 110–130 × 1–2</td><td rowspan="1" colspan="1">Monophialidic or rarely polyphialidic, 15–35 × 3–6</td><td rowspan="1" colspan="1">Oval, 3–5 × 3–4</td><td rowspan="1" colspan="1">(<xref ref-type="bibr" rid="B58">Tang et al. 2022</xref>)</td></tr><tr><td rowspan="1" colspan="1">
                      <italic>
                        <tp:taxon-name><tp:taxon-name-part taxon-name-part-type="genus" reg="Ophiocordyceps">O.</tp:taxon-name-part><tp:taxon-name-part taxon-name-part-type="species" reg="pseudocommunis">pseudocommunis</tp:taxon-name-part></tp:taxon-name>
                      </italic>
                    </td><td rowspan="1" colspan="1">Termites</td><td rowspan="1" colspan="1">Solitary, simple, cylindrical, brown, 21 long</td><td rowspan="1" colspan="1">Superficial, Subglobose, 520–600 × 360–440</td><td rowspan="1" colspan="1">Filiform, 160–165 × 14–17</td><td rowspan="1" colspan="1">Filiform,septate, whole, 107.5–147.5 × 6–7.5</td><td rowspan="1" colspan="1">Arising from hyphae laterally or terminally</td><td rowspan="1" colspan="1">Fusiform, septate (2–3), 13–27 × 3–5</td><td rowspan="1" colspan="1">(<xref ref-type="bibr" rid="B61">Tasanathai et al. 2019</xref>)</td></tr><tr><td rowspan="1" colspan="1">
                      <italic>
                        <tp:taxon-name><tp:taxon-name-part taxon-name-part-type="genus" reg="Ophiocordyceps">O.</tp:taxon-name-part><tp:taxon-name-part taxon-name-part-type="species" reg="pseudorhizoidea">pseudorhizoidea</tp:taxon-name-part></tp:taxon-name>
                      </italic>
                    </td><td rowspan="1" colspan="1">Termites</td><td rowspan="1" colspan="1">Solitary, simple, filiform, light brown, up to 21 long</td><td rowspan="1" colspan="1">Superficial, ovoid, 280–390 × 160–220</td><td rowspan="1" colspan="1">Cylindrical, 120–150 × 5–7</td><td rowspan="1" colspan="1">Filiform, whole, 65–82.5 × 2–3</td><td rowspan="1" colspan="1">Monophialidic, 9–21 × 2–4</td><td rowspan="1" colspan="1">Fusiform, 5–10 × 1–2</td><td rowspan="1" colspan="1">(<xref ref-type="bibr" rid="B61">Tasanathai et al. 2019</xref>)</td></tr><tr><td rowspan="1" colspan="1">
                      <italic>
                        <tp:taxon-name><tp:taxon-name-part taxon-name-part-type="genus" reg="Ophiocordyceps">O.</tp:taxon-name-part><tp:taxon-name-part taxon-name-part-type="species" reg="puluongensis">puluongensis</tp:taxon-name-part></tp:taxon-name>
                      </italic>
                    </td><td rowspan="1" colspan="1">Termites</td><td rowspan="1" colspan="1">Solitary, simple or branched, filiform, pale orange to red brown, 7.1–13.3 long</td><td rowspan="1" colspan="1">Superficial, subglobose, 181.8–251.0 × 123.7–205.4</td><td rowspan="1" colspan="1">Fliform, 74.3–138.5 × 4.6–6.5</td><td rowspan="1" colspan="1">Filiform, septate, whole, 67.0–124.5 × 1.5–2.5</td><td rowspan="1" colspan="1">Monophialidic or rarely polyphialidic, 7.9–21.2 × 1.7–5.0</td><td rowspan="1" colspan="1">Fusiform or citriform, 2.8–6.1 × 1.9–3.4</td><td rowspan="1" colspan="1">(<xref ref-type="bibr" rid="B79">Xu et al. 2022</xref>)</td></tr><tr><td rowspan="1" colspan="1">
                      <italic>
                        <tp:taxon-name><tp:taxon-name-part taxon-name-part-type="genus" reg="Ophiocordyceps">O.</tp:taxon-name-part><tp:taxon-name-part taxon-name-part-type="species" reg="radiciformis">radiciformis</tp:taxon-name-part></tp:taxon-name>
                      </italic>
                    </td><td rowspan="1" colspan="1">Termites</td><td rowspan="1" colspan="1">Solitary, simple, cylindrical, brown, up to 11 long</td><td rowspan="1" colspan="1">Superficial, ovoid, 330–460 × 200–320</td><td rowspan="1" colspan="1">Cylindrical, 140–296 × 6–10</td><td rowspan="1" colspan="1">Filiform septate, whole, 154–215 × 2–3</td><td rowspan="1" colspan="1">6–15 × 2–5</td><td rowspan="1" colspan="1">Fusiform, 5–7 × 2–3</td><td rowspan="1" colspan="1">(<xref ref-type="bibr" rid="B63">Tasanathai et al. 2022</xref>)</td></tr><tr><td rowspan="1" colspan="1">
                      <italic>
                        <tp:taxon-name><tp:taxon-name-part taxon-name-part-type="genus" reg="Ophiocordyceps">O.</tp:taxon-name-part><tp:taxon-name-part taxon-name-part-type="species" reg="termiticola">termiticola</tp:taxon-name-part></tp:taxon-name>
                      </italic>
                    </td><td rowspan="1" colspan="1">Termites</td><td rowspan="1" colspan="1">Solitary, simple, filiform, yellow brown, up to 14 long</td><td rowspan="1" colspan="1">Pseudo-immersed, globose to subglobose, 200–280 × 150–250</td><td rowspan="1" colspan="1">Filiform 62.5–110 × 4–6</td><td rowspan="1" colspan="1">Filiform, whole, 85 × 2</td><td rowspan="1" colspan="1">Monophialidic to polyphialidic, 7–11 × 2.5–4</td><td rowspan="1" colspan="1">Globose, 2.5–3.5</td><td rowspan="1" colspan="1">(<xref ref-type="bibr" rid="B61">Tasanathai et al. 2019</xref>)</td></tr></tbody></table></table-wrap></tp:treatment-sec><ref-list><ref id="B61"><mixed-citation xmlns:xlink="http://www.w3.org/1999/xlink" xlink:type="simple"><person-group><name name-style="western"><surname>Tasanathai</surname><given-names>K</given-names></name><name name-style="western"><surname>Noisripoom</surname><given-names>W</given-names></name><name name-style="western"><surname>Chaitika</surname><given-names>T</given-names></name><name name-style="western"><surname>Khonsanit</surname><given-names>A</given-names></name><name name-style="western"><surname>Hasin</surname><given-names>S</given-names></name><name name-style="western"><surname>Luangsa-ard</surname><given-names>JJ</given-names></name></person-group> (<year>2019</year>) <article-title>Phylogenetic and morphological classification of <italic><tp:taxon-name><tp:taxon-name-part taxon-name-part-type="genus">Ophiocordyceps</tp:taxon-name-part></tp:taxon-name></italic> species on termites from Thailand.</article-title><source>MycoKeys</source><volume>56</volume>: <fpage>101</fpage>–<lpage>129</lpage>. <ext-link xlink:href="10.3897/mycokeys.56.37636" ext-link-type="doi" xlink:type="simple">https://doi.org/10.3897/mycokeys.56.37636</ext-link></mixed-citation></ref><ref id="B8"><mixed-citation xmlns:xlink="http://www.w3.org/1999/xlink" xlink:type="simple"><person-group><name name-style="western"><surname>Blackwell</surname><given-names>M</given-names></name><name name-style="western"><surname>Gilbertson</surname><given-names>RL</given-names></name></person-group> (<year>1984</year>) <article-title>New information on <italic><tp:taxon-name><tp:taxon-name-part taxon-name-part-type="genus">Cordycepioideus</tp:taxon-name-part><tp:taxon-name-part taxon-name-part-type="species">bisporus</tp:taxon-name-part></tp:taxon-name></italic> and <italic><tp:taxon-name><tp:taxon-name-part taxon-name-part-type="genus">Cordycepioideus</tp:taxon-name-part><tp:taxon-name-part taxon-name-part-type="species">octosporus</tp:taxon-name-part></tp:taxon-name></italic>.</article-title><source>Mycologia</source><volume>76</volume>(<issue>4</issue>): <fpage>763</fpage>–<lpage>765</lpage>. <ext-link xlink:href="10.1080/00275514.1984.12023912" ext-link-type="doi" xlink:type="simple">https://doi.org/10.1080/00275514.1984.12023912</ext-link></mixed-citation></ref><ref id="B36"><mixed-citation xmlns:xlink="http://www.w3.org/1999/xlink" xlink:type="simple"><person-group><name name-style="western"><surname>Ochiel</surname><given-names>GS</given-names></name><name name-style="western"><surname>Evans</surname><given-names>HC</given-names></name><name name-style="western"><surname>Eilenberg</surname><given-names>J</given-names></name></person-group> (<year>1997</year>) <article-title><italic><tp:taxon-name><tp:taxon-name-part taxon-name-part-type="genus">Cordycepioideus</tp:taxon-name-part></tp:taxon-name></italic>, a pathogen of termites in Kenya.</article-title><source>The Mycologist</source><volume>1</volume>(<issue>11</issue>): <fpage>7</fpage>–<lpage>9</lpage>. <ext-link xlink:href="10.1016/S0269-915X(97)80059-6" ext-link-type="doi" xlink:type="simple">https://doi.org/10.1016/S0269-915X(97)80059-6</ext-link></mixed-citation></ref><ref id="B56"><mixed-citation xmlns:xlink="http://www.w3.org/1999/xlink" xlink:type="simple"><person-group><name name-style="western"><surname>Sung</surname><given-names>GH</given-names></name><name name-style="western"><surname>Hywel-Jones</surname><given-names>NL</given-names></name><name name-style="western"><surname>Sung</surname><given-names>JM</given-names></name><name name-style="western"><surname>Luangsa-ard</surname><given-names>JJ</given-names></name><name name-style="western"><surname>Shrestha</surname><given-names>B</given-names></name><name name-style="western"><surname>Spatafora</surname><given-names>JW</given-names></name></person-group> (<year>2007a</year>) <article-title>Phylogenetic classification of <italic><tp:taxon-name><tp:taxon-name-part taxon-name-part-type="genus">Cordyceps</tp:taxon-name-part></tp:taxon-name></italic> and the clavicipitaceous fungi.</article-title><source>Studies in Mycology</source><volume>57</volume>: <fpage>5</fpage>–<lpage>59</lpage>. <ext-link xlink:href="10.3114/sim.2007.57.01" ext-link-type="doi" xlink:type="simple">https://doi.org/10.3114/sim.2007.57.01</ext-link></mixed-citation></ref><ref id="B63"><mixed-citation xmlns:xlink="http://www.w3.org/1999/xlink" xlink:type="simple"><person-group><name name-style="western"><surname>Tasanathai</surname><given-names>K</given-names></name><name name-style="western"><surname>Khonsanit</surname><given-names>A</given-names></name><name name-style="western"><surname>Noisripoom</surname><given-names>W</given-names></name><name name-style="western"><surname>Kobmoo</surname><given-names>N</given-names></name><name name-style="western"><surname>Luangsa-ard</surname><given-names>JJ</given-names></name></person-group> (<year>2022</year>) <article-title>Hidden species behind <italic><tp:taxon-name><tp:taxon-name-part taxon-name-part-type="genus">Ophiocordyceps</tp:taxon-name-part></tp:taxon-name></italic> (<tp:taxon-name><tp:taxon-name-part taxon-name-part-type="family">Ophiocordycipitaceae</tp:taxon-name-part></tp:taxon-name>, <tp:taxon-name><tp:taxon-name-part taxon-name-part-type="order">Hypocreales</tp:taxon-name-part></tp:taxon-name>) on termites: Four new species from Thailand.</article-title><source>Mycological Progress</source><volume>21</volume>(<issue>10</issue>): <fpage>86</fpage>–<lpage>102</lpage>. <ext-link xlink:href="10.1007/s11557-022-01837-6" ext-link-type="doi" xlink:type="simple">https://doi.org/10.1007/s11557-022-01837-6</ext-link></mixed-citation></ref><ref id="B24"><mixed-citation xmlns:xlink="http://www.w3.org/1999/xlink" xlink:type="simple"><person-group><name name-style="western"><surname>Khonsanit</surname><given-names>A</given-names></name><name name-style="western"><surname>Luangsa-ard</surname><given-names>JJ</given-names></name><name name-style="western"><surname>Thanakitpipattana</surname><given-names>D</given-names></name><name name-style="western"><surname>Kobmoo</surname><given-names>N</given-names></name><name name-style="western"><surname>Piasai</surname><given-names>O</given-names></name></person-group> (<year>2019</year>) <article-title>Cryptic species within <italic><tp:taxon-name><tp:taxon-name-part taxon-name-part-type="genus">Ophiocordyceps</tp:taxon-name-part><tp:taxon-name-part taxon-name-part-type="species">myrmecophila</tp:taxon-name-part></tp:taxon-name></italic> complex on formicine ants from Thailand.</article-title><source>Mycological Progress</source><volume>18</volume>(<issue>1–2</issue>): <fpage>147</fpage>–<lpage>161</lpage>. <ext-link xlink:href="10.1007/s11557-018-1412-7" ext-link-type="doi" xlink:type="simple">https://doi.org/10.1007/s11557-018-1412-7</ext-link></mixed-citation></ref><ref id="B39"><mixed-citation xmlns:xlink="http://www.w3.org/1999/xlink" xlink:type="simple"><person-group><name name-style="western"><surname>Penzig</surname><given-names>O</given-names></name><name name-style="western"><surname>Saccardo</surname><given-names>PA</given-names></name></person-group> (<year>1904</year>) Icones Fungorum Javanicorum. Buchhandlung and Druckerei EJ Brill, Leiden, 55–57. <ext-link xlink:href="10.5962/bhl.title.17234" ext-link-type="doi" xlink:type="simple">https://doi.org/10.5962/bhl.title.17234</ext-link></mixed-citation></ref><ref id="B7"><mixed-citation xmlns:xlink="http://www.w3.org/1999/xlink" xlink:type="simple"><person-group><name name-style="western"><surname>Blackwell</surname><given-names>M</given-names></name><name name-style="western"><surname>Gilbertson</surname><given-names>RL</given-names></name></person-group> (<year>1981</year>) <article-title><italic><tp:taxon-name><tp:taxon-name-part taxon-name-part-type="genus">Cordycepioideus</tp:taxon-name-part><tp:taxon-name-part taxon-name-part-type="species">octosporus</tp:taxon-name-part></tp:taxon-name></italic>, a termite suspected pathogen from Jalisco, Mexico.</article-title><source>Mycologia</source><volume>73</volume>(<issue>2</issue>): <fpage>358</fpage>–<lpage>362</lpage>. <ext-link xlink:href="10.1080/00275514.1981.12021355" ext-link-type="doi" xlink:type="simple">https://doi.org/10.1080/00275514.1981.12021355</ext-link></mixed-citation></ref><ref id="B58"><mixed-citation xmlns:xlink="http://www.w3.org/1999/xlink" xlink:type="simple"><person-group><name name-style="western"><surname>Tang</surname><given-names>DX</given-names></name><name name-style="western"><surname>Zhu</surname><given-names>JY</given-names></name><name name-style="western"><surname>Luo</surname><given-names>LY</given-names></name><name name-style="western"><surname>Hou</surname><given-names>DH</given-names></name><name name-style="western"><surname>Wang</surname><given-names>ZQ</given-names></name><name name-style="western"><surname>Yang</surname><given-names>SD</given-names></name><name name-style="western"><surname>Yu</surname><given-names>H</given-names></name></person-group> (<year>2022</year>) <article-title><italic><tp:taxon-name><tp:taxon-name-part taxon-name-part-type="genus">Ophiocordyceps</tp:taxon-name-part><tp:taxon-name-part taxon-name-part-type="species">ovatospora</tp:taxon-name-part></tp:taxon-name></italic> sp. nov. (<tp:taxon-name><tp:taxon-name-part taxon-name-part-type="family">Ophiocordycipitaceae</tp:taxon-name-part></tp:taxon-name>, <tp:taxon-name><tp:taxon-name-part taxon-name-part-type="order">Hypocreales</tp:taxon-name-part></tp:taxon-name>), pathogenic on termites from China.</article-title><source>Phytotaxa</source><volume>574</volume>(<issue>1</issue>): <fpage>105</fpage>–<lpage>117</lpage>. <ext-link xlink:href="10.11646/phytotaxa.574.1.8" ext-link-type="doi" xlink:type="simple">https://doi.org/10.11646/phytotaxa.574.1.8</ext-link></mixed-citation></ref><ref id="B79"><mixed-citation xmlns:xlink="http://www.w3.org/1999/xlink" xlink:type="simple"><person-group><name name-style="western"><surname>Xu</surname><given-names>ZH</given-names></name><name name-style="western"><surname>Tran</surname><given-names>NL</given-names></name><name name-style="western"><surname>Wang</surname><given-names>Y</given-names></name><name name-style="western"><surname>Zhang</surname><given-names>GD</given-names></name><name name-style="western"><surname>Dao</surname><given-names>VM</given-names></name><name name-style="western"><surname>Nguyen</surname><given-names>TT</given-names></name><name name-style="western"><surname>Wang</surname><given-names>YB</given-names></name><name name-style="western"><surname>Yu</surname><given-names>H</given-names></name></person-group> (<year>2022</year>) Phylogeny and morphology of <italic><tp:taxon-name><tp:taxon-name-part taxon-name-part-type="genus">Ophiocordyceps</tp:taxon-name-part><tp:taxon-name-part taxon-name-part-type="species">puluongensis</tp:taxon-name-part></tp:taxon-name></italic> sp. nov. (<tp:taxon-name><tp:taxon-name-part taxon-name-part-type="family">Ophiocordycipitaceae</tp:taxon-name-part></tp:taxon-name>, <tp:taxon-name><tp:taxon-name-part taxon-name-part-type="order">Hypocreales</tp:taxon-name-part></tp:taxon-name>), a new fungal pathogen on termites from Vietnam. Journal of Invertebrate Pathology 192: e107771. <ext-link xlink:href="10.1016/j.jip.2022.107771" ext-link-type="doi" xlink:type="simple">https://doi.org/10.1016/j.jip.2022.107771</ext-link></mixed-citation></ref></ref-list></tp:taxon-treatment>
